# Supplementary material for: 3-(4-Fluoro­phenyl)-1-[1′-(4-fluoro­phenyl)-2-oxo-5′,6′,7′,7a′-tetra­hydro-1H-indole-3(2H)-spiro-3′(2′H)-1H′-pyrrol­izin-2′-yl]prop-2-en-1-one
Source: Acta Crystallogr Sect E Struct Rep Online. 2008 Aug 16;64(Pt 9):o1774–5. doi: 10.1107/S1600536808025774 (PMC2960725; doi:10.1107/S1600536808025774)
Supplement: Supplementary file 1 [file e-64-o1774-sup1.cif]

##############################################################################
###                                                                        ###
###        Electronic paper (Acta Crystallographica Section E)             ###
###                                                                        ###
##############################################################################
#                                                                            #
# This CIF contains the data in a paper accepted for publication in Acta     #
# Crystallographica Section E. It conforms to the requirements of Notes      #
# for Authors for Section E, and has been peer reviewed under the auspices   #
# of the IUCr Commission on Journals.                                        #
#                                                                            #
# Full details of the Crystallographic Information File format               #
# are given in the paper "The Crystallographic Information File (CIF):       #
# a New Standard Archive File for Crystallography" by S. R. Hall, F. H.      #
# Allen and I. D. Brown [Acta Cryst. (1991), A47, 655-685].                  #
#                                                                            #
# The current version of the core CIF dictionary is obtainable from          #
# ftp://ftp.iucr.org/pub/cif_core.dic. The current version number is 2.4.    #
#                                                                            #
# Software is freely available for graphical display of the structure(s) in  #
# this CIF.  For information consult the CIF home page http://www.iucr.org/  #
# cif/home.html                                                              #
#                                                                            #
# This file may be used for bona fide research purposes within the           #
# scientific community so long as proper attribution is given to the journal # 
# article from which it was obtained.                                        #
#                                                                            #
##############################################################################
                                             
data_I
_audit_creation_method     SHELXL97
_chemical_name_systematic
;
3-(4-Fluorophenyl)-1-[1'-(4-fluorophenyl)-2-oxo-5',6',7',7a'-tetrahydro-
1<i>H</i>-indole-3(2<i>H</i>)-spiro-3'(2'<i>H</i>)-1<i>H</i>'-pyrrolizin-2'-
yl]prop-2-en-1-one
;
_chemical_name_common     ?
_chemical_formula_moiety     'C29 H24 F2 N2 O2'
_chemical_formula_sum     'C29 H24 F2 N2 O2'
_chemical_formula_iupac     'C29 H24 F2 N2 O2'
_chemical_formula_weight     470.50
_chemical_melting_point     ?
_symmetry_cell_setting     triclinic
_symmetry_space_group_name_H-M     'P -1'
_symmetry_space_group_name_Hall     '-P 1'
loop_
    _symmetry_equiv_pos_as_xyz
    'x, y, z'
    '-x, -y, -z'
_cell_length_a     8.3985(4)
_cell_length_b     12.0018(6)
_cell_length_c     12.5628(6)
_cell_angle_alpha     96.464(2)
_cell_angle_beta     104.348(2)
_cell_angle_gamma     104.144(2)
_cell_volume     1169.23(10)
_cell_formula_units_Z     2
_cell_measurement_reflns_used     7237
_cell_measurement_theta_min     2.23
_cell_measurement_theta_max     27.89
_cell_measurement_temperature     293(2)
_exptl_crystal_description     prism
_exptl_crystal_colour     colourless
_exptl_crystal_size_max     0.30
_exptl_crystal_size_mid     0.20
_exptl_crystal_size_min     0.20
_exptl_crystal_density_diffrn     1.336
_exptl_crystal_density_meas     ?
_exptl_crystal_density_method     'not measured'
_exptl_crystal_F_000     492
_exptl_absorpt_coefficient_mu     0.095
_exptl_absorpt_correction_type     multi-scan
_exptl_absorpt_process_details     '(Blessing, 1995)'
_exptl_absorpt_correction_T_min     0.9720
_exptl_absorpt_correction_T_max     0.9812
_exptl_special_details
;
;
_diffrn_ambient_temperature     293(2)
_diffrn_radiation_type     MoK\a
_diffrn_radiation_wavelength     0.71073
_diffrn_radiation_source     'fine-focus sealed tube'
_diffrn_radiation_monochromator     graphite
_diffrn_measurement_device_type     'Bruker KappaAPEXII'
_diffrn_measurement_method     '\w and \f'
_diffrn_detector_area_resol_mean     ?
_diffrn_reflns_number     25777
_diffrn_reflns_av_R_equivalents     0.0315
_diffrn_reflns_av_sigmaI/netI     0.0291
_diffrn_reflns_theta_min     1.70
_diffrn_reflns_theta_max     29.03
_diffrn_reflns_theta_full     25.00
_diffrn_measured_fraction_theta_max     0.980
_diffrn_measured_fraction_theta_full     0.999
_diffrn_reflns_limit_h_min     -10
_diffrn_reflns_limit_h_max     11
_diffrn_reflns_limit_k_min     -16
_diffrn_reflns_limit_k_max     16
_diffrn_reflns_limit_l_min     -17
_diffrn_reflns_limit_l_max     17
_diffrn_standards_number     0
_diffrn_standards_interval_count     0
_diffrn_standards_interval_time     0
_diffrn_standards_decay_%     0
_refine_special_details
;
Refinement of <i>F</i>^2^ against ALL reflections. The weighted <i>R</i>-factor
<i>wR</i> and goodness of fit <i>S</i> are based on <i>F</i>^2^, conventional
<i>R</i>-factors <i>R</i> are based on <i>F</i>, with <i>F</i> set to zero for
negative <i>F</i>^2^. The threshold expression of <i>F</i>^2^ >
\s(<i>F</i>^2^) is used only for calculating <i>R</i>-factors(gt) <i>etc</i>.
and is not relevant to the choice of reflections for refinement.
<i>R</i>-factors based on <i>F</i>^2^ are statistically about twice as large
as those based on <i>F</i>, and <i>R</i>- factors based on ALL data will be
even larger.
;
_reflns_number_total     6118
_reflns_number_gt     4000
_reflns_threshold_expression     I>2\s(I)
_refine_ls_structure_factor_coef     Fsqd
_refine_ls_matrix_type     full
_refine_ls_R_factor_all     0.0865
_refine_ls_R_factor_gt     0.0486
_refine_ls_wR_factor_gt     0.1258
_refine_ls_wR_factor_ref     0.1681
_refine_ls_goodness_of_fit_ref     1.050
_refine_ls_restrained_S_all     1.050
_refine_ls_number_reflns     6118
_refine_ls_number_parameters     326
_refine_ls_number_restraints     0
_refine_ls_hydrogen_treatment     constr
_refine_ls_weighting_scheme     calc
_refine_ls_weighting_details
       'calc w = 1/[\s^2^(Fo^2^)+(0.0744P)^2^+0.4073P] where P=(Fo^2^+2Fc^2^)/3'
_atom_sites_solution_hydrogens     geom
_atom_sites_solution_primary     direct
_atom_sites_solution_secondary     difmap
_refine_ls_shift/su_max     0.000
_refine_ls_shift/su_mean     0.000
_refine_diff_density_max     0.268
_refine_diff_density_min     -0.240
_refine_ls_extinction_method     none
_refine_ls_extinction_coef     ?
loop_
    _atom_type_symbol
    _atom_type_description
    _atom_type_scat_dispersion_real
    _atom_type_scat_dispersion_imag
    _atom_type_scat_source
    'C' 'C' 0.0033 0.0016
                         'International Tables Vol C Tables 4.2.6.8 and 6.1.1.4'
    'H' 'H' 0.0000 0.0000
                         'International Tables Vol C Tables 4.2.6.8 and 6.1.1.4'
    'N' 'N' 0.0061 0.0033
                         'International Tables Vol C Tables 4.2.6.8 and 6.1.1.4'
    'O' 'O' 0.0106 0.0060
                         'International Tables Vol C Tables 4.2.6.8 and 6.1.1.4'
    'F' 'F' 0.0171 0.0103
                         'International Tables Vol C Tables 4.2.6.8 and 6.1.1.4'
_computing_data_collection     'APEX2 (Bruker, 2004)'
_computing_cell_refinement     'APEX2 (Bruker, 2004) and SAINT (Bruker, 2004)'
_computing_data_reduction     'SAINT (Bruker, 2004) and XPREP (Bruker, 2004)'
_computing_structure_solution     'SHELXS97 (Sheldrick, 2008)'
_computing_structure_refinement     'SHELXL97 (Sheldrick, 2008)'
_computing_molecular_graphics     'ORTEP-3 (Farrugia, 1997)'
_computing_publication_material     'PLATON (Spek, 2003)'
loop_
    _atom_site_type_symbol
    _atom_site_label
    _atom_site_fract_x
    _atom_site_fract_y
    _atom_site_fract_z
    _atom_site_U_iso_or_equiv
    _atom_site_adp_type
    _atom_site_calc_flag
    _atom_site_refinement_flags
    _atom_site_occupancy
    _atom_site_disorder_assembly
    _atom_site_disorder_group
    C C1 0.2007(2) 0.28284(17) 0.05257(14) 0.0421(4) Uani d . 1 A .
    H H1 0.2339 0.3580 0.0288 0.051 Uiso calc R 1 . .
    C C2 0.0256(3) 0.2104(2) -0.02359(18) 0.0643(6) Uani d . 1 . .
    H H2A -0.0359 0.2602 -0.0613 0.077 Uiso calc PR 0.734(12) A 1
    H H2B 0.0378 0.1529 -0.0795 0.077 Uiso calc PR 0.734(12) A 1
    H H2C 0.0235 0.1297 -0.0446 0.077 Uiso d PR 0.266(12) A 2
    H H2D -0.0067 0.2425 -0.0906 0.077 Uiso d PR 0.266(12) A 2
    C C3 -0.0654(5) 0.1528(5) 0.0501(3) 0.0599(12) Uani d P 0.734(12) A 1
    H H3A -0.0397 0.0795 0.0603 0.072 Uiso calc PR 0.734(12) A 1
    H H3B -0.1883 0.1377 0.0199 0.072 Uiso calc PR 0.734(12) A 1
    C C3A -0.0922(11) 0.2214(18) 0.0519(8) 0.066(4) Uani d P 0.266(12) A 2
    H H3C -0.1405 0.2858 0.0381 0.079 Uiso calc PR 0.266(12) A 2
    H H3D -0.1857 0.1502 0.0353 0.079 Uiso calc PR 0.266(12) A 2
    C C4 0.0019(2) 0.2405(2) 0.16055(19) 0.0590(6) Uani d . 1 . .
    H H4A -0.0671 0.2945 0.1615 0.071 Uiso calc PR 0.734(12) A 1
    H H4B 0.0003 0.2004 0.2233 0.071 Uiso calc PR 0.734(12) A 1
    H H4C -0.0017 0.1669 0.1861 0.071 Uiso d PR 0.266(12) A 2
    H H4D -0.0426 0.2873 0.2075 0.071 Uiso d PR 0.266(12) A 2
    C C5 0.3222(2) 0.28514(14) 0.24864(13) 0.0360(4) Uani d . 1 . .
    C C6 0.4579(2) 0.28659(14) 0.18298(13) 0.0331(3) Uani d . 1 A .
    H H6 0.5117 0.3681 0.1806 0.040 Uiso calc R 1 . .
    C C7 0.3473(2) 0.22630(14) 0.06553(13) 0.0350(3) Uani d . 1 . .
    H H7 0.3011 0.1432 0.0665 0.042 Uiso calc R 1 A .
    C C8 0.4353(2) 0.23548(14) -0.02503(13) 0.0350(3) Uani d . 1 A .
    C C9 0.5264(2) 0.34286(15) -0.04026(15) 0.0432(4) Uani d . 1 . .
    H H9 0.5345 0.4105 0.0074 0.052 Uiso calc R 1 A .
    C C10 0.6052(3) 0.35163(17) -0.12456(16) 0.0494(5) Uani d . 1 A .
    H H10 0.6660 0.4238 -0.1343 0.059 Uiso calc R 1 . .
    C C11 0.5911(3) 0.25112(18) -0.19290(16) 0.0489(5) Uani d . 1 . .
    C C12 0.5029(3) 0.14399(17) -0.18227(16) 0.0510(5) Uani d . 1 A .
    H H12 0.4951 0.0772 -0.2309 0.061 Uiso calc R 1 . .
    C C13 0.4251(2) 0.13654(16) -0.09742(15) 0.0437(4) Uani d . 1 . .
    H H13 0.3648 0.0637 -0.0888 0.052 Uiso calc R 1 A .
    C C14 0.2918(2) 0.18120(15) 0.30613(15) 0.0403(4) Uani d . 1 A .
    C C15 0.2356(3) 0.06244(17) 0.26645(18) 0.0527(5) Uani d . 1 . .
    H H15 0.2022 0.0338 0.1900 0.063 Uiso calc R 1 A .
    C C16 0.2291(3) -0.01396(19) 0.3409(2) 0.0677(7) Uani d . 1 A .
    H H16 0.1887 -0.0942 0.3143 0.081 Uiso calc R 1 . .
    C C17 0.2819(4) 0.0282(2) 0.4534(2) 0.0740(7) Uani d . 1 . .
    H H17 0.2794 -0.0243 0.5024 0.089 Uiso calc R 1 A .
    C C18 0.3391(3) 0.1468(2) 0.49613(19) 0.0628(6) Uani d . 1 A .
    H H18 0.3744 0.1751 0.5727 0.075 Uiso calc R 1 . .
    C C19 0.3414(2) 0.22114(16) 0.42044(15) 0.0445(4) Uani d . 1 . .
    C C20 0.3922(2) 0.38838(15) 0.34997(13) 0.0371(4) Uani d . 1 A .
    C C21 0.5974(2) 0.23417(15) 0.23597(14) 0.0381(4) Uani d . 1 . .
    C C22 0.7119(2) 0.30084(16) 0.34466(15) 0.0430(4) Uani d . 1 A .
    H H22 0.7106 0.3774 0.3656 0.052 Uiso calc R 1 . .
    C C23 0.8167(2) 0.25794(18) 0.41428(16) 0.0459(4) Uani d . 1 . .
    H H23 0.8278 0.1853 0.3884 0.055 Uiso calc R 1 A .
    C C24 0.9164(2) 0.31492(18) 0.52817(16) 0.0464(4) Uani d . 1 A .
    C C25 0.8823(3) 0.4085(2) 0.58393(18) 0.0585(5) Uani d . 1 . .
    H H25 0.7964 0.4383 0.5466 0.070 Uiso calc R 1 A .
    C C26 0.9719(3) 0.4583(2) 0.6928(2) 0.0680(6) Uani d . 1 A .
    H H26 0.9466 0.5201 0.7303 0.082 Uiso calc R 1 . .
    C C27 1.0995(3) 0.4140(2) 0.7441(2) 0.0720(7) Uani d . 1 . .
    C C28 1.1373(4) 0.3227(3) 0.6940(2) 0.0853(9) Uani d . 1 A .
    H H28 1.2246 0.2944 0.7319 0.102 Uiso calc R 1 . .
    C C29 1.0442(3) 0.2719(2) 0.5854(2) 0.0700(7) Uani d . 1 . .
    H H29 1.0677 0.2079 0.5502 0.084 Uiso calc R 1 A .
    N N1 0.17837(18) 0.30269(14) 0.16568(12) 0.0426(4) Uani d . 1 A .
    N N2 0.3950(2) 0.34354(13) 0.44352(12) 0.0453(4) Uani d . 1 A .
    H H2 0.4259 0.3850 0.5095 0.054 Uiso calc R 1 . .
    O O1 0.60955(18) 0.14274(12) 0.19211(12) 0.0536(4) Uani d . 1 A .
    O O2 0.44108(18) 0.49119(11) 0.34531(10) 0.0478(3) Uani d . 1 . .
    F F2 1.1884(3) 0.46239(17) 0.85163(14) 0.1156(7) Uani d . 1 A .
    F F1 0.6690(2) 0.25907(13) -0.27532(12) 0.0781(4) Uani d . 1 A .
loop_
    _atom_site_aniso_label
    _atom_site_aniso_U_11
    _atom_site_aniso_U_22
    _atom_site_aniso_U_33
    _atom_site_aniso_U_12
    _atom_site_aniso_U_13
    _atom_site_aniso_U_23
    C1 0.0388(9) 0.0485(10) 0.0329(9) 0.0100(7) 0.0052(7) -0.0006(7)
    C2 0.0424(10) 0.0880(17) 0.0456(11) 0.0135(10) -0.0019(9) -0.0116(11)
    C3 0.0409(16) 0.062(3) 0.0602(19) 0.0008(15) 0.0059(13) -0.0076(17)
    C3A 0.036(4) 0.094(11) 0.055(5) 0.011(5) 0.001(3) 0.003(6)
    C4 0.0372(9) 0.0743(15) 0.0586(13) 0.0093(9) 0.0146(9) -0.0037(11)
    C5 0.0377(8) 0.0356(8) 0.0290(8) 0.0045(6) 0.0097(6) -0.0038(6)
    C6 0.0364(8) 0.0315(8) 0.0271(7) 0.0046(6) 0.0082(6) 0.0009(6)
    C7 0.0391(8) 0.0324(8) 0.0270(8) 0.0040(6) 0.0071(6) -0.0015(6)
    C8 0.0381(8) 0.0365(8) 0.0271(7) 0.0090(6) 0.0064(6) 0.0026(6)
    C9 0.0528(10) 0.0344(9) 0.0389(9) 0.0082(7) 0.0132(8) 0.0016(7)
    C10 0.0574(11) 0.0436(10) 0.0467(11) 0.0069(8) 0.0192(9) 0.0125(8)
    C11 0.0559(11) 0.0577(12) 0.0377(10) 0.0160(9) 0.0210(8) 0.0101(8)
    C12 0.0675(12) 0.0449(10) 0.0417(10) 0.0146(9) 0.0232(9) -0.0022(8)
    C13 0.0555(10) 0.0345(9) 0.0377(9) 0.0059(7) 0.0171(8) 0.0005(7)
    C14 0.0434(9) 0.0374(9) 0.0388(9) 0.0056(7) 0.0173(7) 0.0021(7)
    C15 0.0644(12) 0.0398(10) 0.0519(11) 0.0049(9) 0.0259(10) 0.0012(8)
    C16 0.0881(17) 0.0403(11) 0.0809(17) 0.0104(11) 0.0425(14) 0.0127(11)
    C17 0.0954(19) 0.0603(15) 0.0785(18) 0.0231(13) 0.0365(15) 0.0334(13)
    C18 0.0795(15) 0.0646(14) 0.0476(12) 0.0178(12) 0.0228(11) 0.0194(10)
    C19 0.0482(10) 0.0450(10) 0.0386(9) 0.0084(8) 0.0155(8) 0.0049(8)
    C20 0.0393(8) 0.0384(9) 0.0291(8) 0.0086(7) 0.0080(6) -0.0027(7)
    C21 0.0392(8) 0.0396(9) 0.0358(9) 0.0092(7) 0.0128(7) 0.0076(7)
    C22 0.0414(9) 0.0442(10) 0.0404(9) 0.0111(7) 0.0087(7) 0.0052(8)
    C23 0.0439(9) 0.0536(11) 0.0443(10) 0.0161(8) 0.0156(8) 0.0132(8)
    C24 0.0389(9) 0.0558(11) 0.0418(10) 0.0086(8) 0.0089(8) 0.0151(8)
    C25 0.0564(12) 0.0670(14) 0.0446(11) 0.0175(10) 0.0003(9) 0.0117(10)
    C26 0.0739(15) 0.0629(14) 0.0493(12) 0.0054(12) 0.0016(11) 0.0049(11)
    C27 0.0622(14) 0.0758(17) 0.0485(13) -0.0085(12) -0.0116(11) 0.0164(12)
    C28 0.0637(15) 0.107(2) 0.0712(17) 0.0280(15) -0.0137(13) 0.0259(16)
    C29 0.0569(13) 0.0871(17) 0.0663(15) 0.0310(12) 0.0057(11) 0.0184(13)
    N1 0.0354(7) 0.0516(9) 0.0343(7) 0.0099(6) 0.0066(6) -0.0052(6)
    N2 0.0584(9) 0.0433(9) 0.0272(7) 0.0071(7) 0.0114(7) -0.0028(6)
    O1 0.0599(8) 0.0498(8) 0.0526(8) 0.0225(7) 0.0145(7) 0.0033(6)
    O2 0.0624(8) 0.0360(7) 0.0370(7) 0.0084(6) 0.0096(6) -0.0023(5)
    F2 0.1142(14) 0.1158(14) 0.0608(10) -0.0031(11) -0.0354(10) 0.0071(9)
    F1 0.1005(11) 0.0816(10) 0.0676(9) 0.0190(8) 0.0574(8) 0.0156(7)
_geom_special_details
;
All e.s.d.'s (except the e.s.d. in the dihedral angle between two l.s. planes)
are estimated using the full covariance matrix. The cell e.s.d.'s are taken
into account individually in the estimation of e.s.d.'s in distances, angles
and torsion angles; correlations between e.s.d.'s in cell parameters are only
used when they are defined by crystal symmetry. An approximate (isotropic)
treatment of cell e.s.d.'s is used for estimating e.s.d.'s involving l.s.
planes.
;
loop_
    _geom_bond_atom_site_label_1
    _geom_bond_atom_site_label_2
    _geom_bond_site_symmetry_2
    _geom_bond_distance
    _geom_bond_publ_flag
    C1 N1 . 1.479(2) ?
    C1 C2 . 1.524(3) ?
    C1 C7 . 1.529(2) ?
    C1 H1 . 0.9800 ?
    C2 C3 . 1.468(4) ?
    C2 C3A . 1.549(11) ?
    C2 H2A . 0.9700 ?
    C2 H2B . 0.9700 ?
    C2 H2C . 0.9700 ?
    C2 H2D . 0.9700 ?
    C3 C4 . 1.531(4) ?
    C3 H3A . 0.9700 ?
    C3 H3B . 0.9700 ?
    C3A C4 . 1.359(9) ?
    C3A H3C . 0.9700 ?
    C3A H3D . 0.9700 ?
    C4 N1 . 1.469(2) ?
    C4 H4A . 0.9700 ?
    C4 H4B . 0.9700 ?
    C4 H4C . 0.9700 ?
    C4 H4D . 0.9700 ?
    C5 N1 . 1.463(2) ?
    C5 C14 . 1.510(2) ?
    C5 C20 . 1.555(2) ?
    C5 C6 . 1.562(2) ?
    C6 C21 . 1.510(2) ?
    C6 C7 . 1.521(2) ?
    C6 H6 . 0.9800 ?
    C7 C8 . 1.503(2) ?
    C7 H7 . 0.9800 ?
    C8 C13 . 1.383(2) ?
    C8 C9 . 1.389(2) ?
    C9 C10 . 1.382(3) ?
    C9 H9 . 0.9300 ?
    C10 C11 . 1.361(3) ?
    C10 H10 . 0.9300 ?
    C11 F1 . 1.356(2) ?
    C11 C12 . 1.357(3) ?
    C12 C13 . 1.382(3) ?
    C12 H12 . 0.9300 ?
    C13 H13 . 0.9300 ?
    C14 C15 . 1.377(3) ?
    C14 C19 . 1.384(2) ?
    C15 C16 . 1.383(3) ?
    C15 H15 . 0.9300 ?
    C16 C17 . 1.367(4) ?
    C16 H16 . 0.9300 ?
    C17 C18 . 1.383(4) ?
    C17 H17 . 0.9300 ?
    C18 C19 . 1.375(3) ?
    C18 H18 . 0.9300 ?
    C19 N2 . 1.400(2) ?
    C20 O2 . 1.214(2) ?
    C20 N2 . 1.344(2) ?
    C21 O1 . 1.210(2) ?
    C21 C22 . 1.469(2) ?
    C22 C23 . 1.321(3) ?
    C22 H22 . 0.9300 ?
    C23 C24 . 1.457(3) ?
    C23 H23 . 0.9300 ?
    C24 C29 . 1.381(3) ?
    C24 C25 . 1.383(3) ?
    C25 C26 . 1.372(3) ?
    C25 H25 . 0.9300 ?
    C26 C27 . 1.364(4) ?
    C26 H26 . 0.9300 ?
    C27 C28 . 1.346(4) ?
    C27 F2 . 1.353(3) ?
    C28 C29 . 1.376(4) ?
    C28 H28 . 0.9300 ?
    C29 H29 . 0.9300 ?
    N2 H2 . 0.8600 ?
loop_
    _geom_angle_atom_site_label_1
    _geom_angle_atom_site_label_2
    _geom_angle_atom_site_label_3
    _geom_angle_site_symmetry_1
    _geom_angle_site_symmetry_3
    _geom_angle
    _geom_angle_publ_flag
    N1 C1 C2 . . 105.62(15) ?
    N1 C1 C7 . . 105.01(14) ?
    C2 C1 C7 . . 117.17(16) ?
    N1 C1 H1 . . 109.6 ?
    C2 C1 H1 . . 109.6 ?
    C7 C1 H1 . . 109.6 ?
    C3 C2 C1 . . 105.6(2) ?
    C1 C2 C3A . . 101.9(4) ?
    C3 C2 H2A . . 110.6 ?
    C1 C2 H2A . . 110.6 ?
    C3A C2 H2A . . 80.4 ?
    C3 C2 H2B . . 110.6 ?
    C1 C2 H2B . . 110.6 ?
    C3A C2 H2B . . 139.4 ?
    H2A C2 H2B . . 108.8 ?
    C3 C2 H2C . . 78.3 ?
    C1 C2 H2C . . 111.4 ?
    C3A C2 H2C . . 111.4 ?
    H2A C2 H2C . . 132.4 ?
    C3 C2 H2D . . 135.4 ?
    C1 C2 H2D . . 111.4 ?
    C3A C2 H2D . . 111.4 ?
    H2B C2 H2D . . 78.9 ?
    H2C C2 H2D . . 109.2 ?
    C2 C3 C4 . . 104.1(3) ?
    C4 C3 H2C . . 130.6 ?
    C2 C3 H3A . . 110.9 ?
    C4 C3 H3A . . 110.9 ?
    H2C C3 H3A . . 76.6 ?
    C2 C3 H3B . . 110.9 ?
    C4 C3 H3B . . 110.9 ?
    H2C C3 H3B . . 111.9 ?
    H3A C3 H3B . . 108.9 ?
    C4 C3A C2 . . 108.7(7) ?
    C4 C3A H3C . . 109.9 ?
    C2 C3A H3C . . 109.9 ?
    C4 C3A H3D . . 109.9 ?
    C2 C3A H3D . . 109.9 ?
    H3C C3A H3D . . 108.3 ?
    C3A C4 N1 . . 106.7(5) ?
    N1 C4 C3 . . 105.11(19) ?
    C3A C4 H4A . . 77.2 ?
    N1 C4 H4A . . 110.7 ?
    C3 C4 H4A . . 110.7 ?
    C3A C4 H4B . . 136.2 ?
    N1 C4 H4B . . 110.7 ?
    C3 C4 H4B . . 110.7 ?
    H4A C4 H4B . . 108.8 ?
    C3A C4 H4C . . 110.4 ?
    N1 C4 H4C . . 110.4 ?
    C3 C4 H4C . . 78.1 ?
    H4A C4 H4C . . 133.5 ?
    C3A C4 H4D . . 110.4 ?
    N1 C4 H4D . . 110.4 ?
    C3 C4 H4D . . 138.0 ?
    H4B C4 H4D . . 76.8 ?
    H4C C4 H4D . . 108.6 ?
    N1 C5 C14 . . 119.15(14) ?
    N1 C5 C20 . . 110.39(14) ?
    C14 C5 C20 . . 101.45(13) ?
    N1 C5 C6 . . 102.58(13) ?
    C14 C5 C6 . . 113.29(14) ?
    C20 C5 C6 . . 110.04(13) ?
    C21 C6 C7 . . 116.33(14) ?
    C21 C6 C5 . . 113.42(13) ?
    C7 C6 C5 . . 102.51(12) ?
    C21 C6 H6 . . 108.1 ?
    C7 C6 H6 . . 108.1 ?
    C5 C6 H6 . . 108.1 ?
    C8 C7 C6 . . 116.02(13) ?
    C8 C7 C1 . . 114.92(14) ?
    C6 C7 C1 . . 100.91(13) ?
    C8 C7 H7 . . 108.2 ?
    C6 C7 H7 . . 108.2 ?
    C1 C7 H7 . . 108.2 ?
    C13 C8 C9 . . 117.88(16) ?
    C13 C8 C7 . . 120.64(15) ?
    C9 C8 C7 . . 121.47(15) ?
    C10 C9 C8 . . 121.56(17) ?
    C10 C9 H9 . . 119.2 ?
    C8 C9 H9 . . 119.2 ?
    C11 C10 C9 . . 117.82(17) ?
    C11 C10 H10 . . 121.1 ?
    C9 C10 H10 . . 121.1 ?
    F1 C11 C12 . . 118.78(18) ?
    F1 C11 C10 . . 118.11(18) ?
    C12 C11 C10 . . 123.12(17) ?
    C11 C12 C13 . . 118.41(17) ?
    C11 C12 H12 . . 120.8 ?
    C13 C12 H12 . . 120.8 ?
    C12 C13 C8 . . 121.21(17) ?
    C12 C13 H13 . . 119.4 ?
    C8 C13 H13 . . 119.4 ?
    C15 C14 C19 . . 118.80(18) ?
    C15 C14 C5 . . 132.45(17) ?
    C19 C14 C5 . . 108.66(15) ?
    C14 C15 C16 . . 119.7(2) ?
    C14 C15 H15 . . 120.2 ?
    C16 C15 H15 . . 120.2 ?
    C17 C16 C15 . . 120.1(2) ?
    C17 C16 H16 . . 119.9 ?
    C15 C16 H16 . . 119.9 ?
    C16 C17 C18 . . 121.8(2) ?
    C16 C17 H17 . . 119.1 ?
    C18 C17 H17 . . 119.1 ?
    C19 C18 C17 . . 117.1(2) ?
    C19 C18 H18 . . 121.5 ?
    C17 C18 H18 . . 121.5 ?
    C18 C19 C14 . . 122.56(19) ?
    C18 C19 N2 . . 127.44(18) ?
    C14 C19 N2 . . 109.98(16) ?
    O2 C20 N2 . . 126.12(15) ?
    O2 C20 C5 . . 125.79(15) ?
    N2 C20 C5 . . 108.05(14) ?
    O1 C21 C22 . . 123.42(17) ?
    O1 C21 C6 . . 121.68(16) ?
    C22 C21 C6 . . 114.88(15) ?
    C23 C22 C21 . . 123.53(18) ?
    C23 C22 H22 . . 118.2 ?
    C21 C22 H22 . . 118.2 ?
    C22 C23 C24 . . 125.45(19) ?
    C22 C23 H23 . . 117.3 ?
    C24 C23 H23 . . 117.3 ?
    C29 C24 C25 . . 118.1(2) ?
    C29 C24 C23 . . 119.8(2) ?
    C25 C24 C23 . . 122.09(18) ?
    C26 C25 C24 . . 121.7(2) ?
    C26 C25 H25 . . 119.2 ?
    C24 C25 H25 . . 119.2 ?
    C27 C26 C25 . . 117.6(3) ?
    C27 C26 H26 . . 121.2 ?
    C25 C26 H26 . . 121.2 ?
    C28 C27 F2 . . 118.8(3) ?
    C28 C27 C26 . . 123.1(2) ?
    F2 C27 C26 . . 118.0(3) ?
    C27 C28 C29 . . 118.7(2) ?
    C27 C28 H28 . . 120.6 ?
    C29 C28 H28 . . 120.6 ?
    C28 C29 C24 . . 120.8(3) ?
    C28 C29 H29 . . 119.6 ?
    C24 C29 H29 . . 119.6 ?
    C5 N1 C4 . . 119.79(16) ?
    C5 N1 C1 . . 110.37(13) ?
    C4 N1 C1 . . 108.80(14) ?
    C20 N2 C19 . . 111.77(14) ?
    C20 N2 H2 . . 124.1 ?
    C19 N2 H2 . . 124.1 ?
loop_
    _geom_torsion_atom_site_label_1
    _geom_torsion_atom_site_label_2
    _geom_torsion_atom_site_label_3
    _geom_torsion_atom_site_label_4
    _geom_torsion_site_symmetry_1
    _geom_torsion_site_symmetry_2
    _geom_torsion_site_symmetry_3
    _geom_torsion_site_symmetry_4
    _geom_torsion
    _geom_torsion_publ_flag
    N1 C1 C2 C3 . . . . -22.5(3) ?
    C7 C1 C2 C3 . . . . 94.0(3) ?
    N1 C1 C2 C3A . . . . 13.1(8) ?
    C7 C1 C2 C3A . . . . 129.6(8) ?
    C1 C2 C3 C4 . . . . 32.4(4) ?
    C3A C2 C3 C4 . . . . -56.1(6) ?
    C3 C2 C3A C4 . . . . 73.3(11) ?
    C1 C2 C3A C4 . . . . -26.9(14) ?
    C2 C3A C4 N1 . . . . 29.4(14) ?
    C2 C3A C4 C3 . . . . -63.4(10) ?
    C2 C3 C4 C3A . . . . 67.1(8) ?
    C2 C3 C4 N1 . . . . -30.7(4) ?
    N1 C5 C6 C21 . . . . -162.29(13) ?
    C14 C5 C6 C21 . . . . -32.54(19) ?
    C20 C5 C6 C21 . . . . 80.24(17) ?
    N1 C5 C6 C7 . . . . -36.04(15) ?
    C14 C5 C6 C7 . . . . 93.71(15) ?
    C20 C5 C6 C7 . . . . -153.52(14) ?
    C21 C6 C7 C8 . . . . -68.07(19) ?
    C5 C6 C7 C8 . . . . 167.58(14) ?
    C21 C6 C7 C1 . . . . 167.06(14) ?
    C5 C6 C7 C1 . . . . 42.72(16) ?
    N1 C1 C7 C8 . . . . -159.55(14) ?
    C2 C1 C7 C8 . . . . 83.6(2) ?
    N1 C1 C7 C6 . . . . -33.95(16) ?
    C2 C1 C7 C6 . . . . -150.76(17) ?
    C6 C7 C8 C13 . . . . 128.54(17) ?
    C1 C7 C8 C13 . . . . -114.13(18) ?
    C6 C7 C8 C9 . . . . -52.7(2) ?
    C1 C7 C8 C9 . . . . 64.7(2) ?
    C13 C8 C9 C10 . . . . -0.2(3) ?
    C7 C8 C9 C10 . . . . -179.01(17) ?
    C8 C9 C10 C11 . . . . 0.0(3) ?
    C9 C10 C11 F1 . . . . -179.59(18) ?
    C9 C10 C11 C12 . . . . 0.4(3) ?
    F1 C11 C12 C13 . . . . 179.42(19) ?
    C10 C11 C12 C13 . . . . -0.6(3) ?
    C11 C12 C13 C8 . . . . 0.3(3) ?
    C9 C8 C13 C12 . . . . 0.0(3) ?
    C7 C8 C13 C12 . . . . 178.86(17) ?
    N1 C5 C14 C15 . . . . 61.0(3) ?
    C20 C5 C14 C15 . . . . -177.7(2) ?
    C6 C5 C14 C15 . . . . -59.8(3) ?
    N1 C5 C14 C19 . . . . -122.63(16) ?
    C20 C5 C14 C19 . . . . -1.30(18) ?
    C6 C5 C14 C19 . . . . 116.59(16) ?
    C19 C14 C15 C16 . . . . 0.3(3) ?
    C5 C14 C15 C16 . . . . 176.3(2) ?
    C14 C15 C16 C17 . . . . -1.5(4) ?
    C15 C16 C17 C18 . . . . 1.5(4) ?
    C16 C17 C18 C19 . . . . -0.3(4) ?
    C17 C18 C19 C14 . . . . -1.0(3) ?
    C17 C18 C19 N2 . . . . -179.4(2) ?
    C15 C14 C19 C18 . . . . 1.0(3) ?
    C5 C14 C19 C18 . . . . -175.96(19) ?
    C15 C14 C19 N2 . . . . 179.63(17) ?
    C5 C14 C19 N2 . . . . 2.7(2) ?
    N1 C5 C20 O2 . . . . -55.5(2) ?
    C14 C5 C20 O2 . . . . 177.23(17) ?
    C6 C5 C20 O2 . . . . 57.0(2) ?
    N1 C5 C20 N2 . . . . 126.72(15) ?
    C14 C5 C20 N2 . . . . -0.55(17) ?
    C6 C5 C20 N2 . . . . -120.77(15) ?
    C7 C6 C21 O1 . . . . -7.2(2) ?
    C5 C6 C21 O1 . . . . 111.39(18) ?
    C7 C6 C21 C22 . . . . 174.40(14) ?
    C5 C6 C21 C22 . . . . -67.06(18) ?
    O1 C21 C22 C23 . . . . -13.3(3) ?
    C6 C21 C22 C23 . . . . 165.08(17) ?
    C21 C22 C23 C24 . . . . -171.84(17) ?
    C22 C23 C24 C29 . . . . -168.2(2) ?
    C22 C23 C24 C25 . . . . 15.0(3) ?
    C29 C24 C25 C26 . . . . 0.2(3) ?
    C23 C24 C25 C26 . . . . 177.1(2) ?
    C24 C25 C26 C27 . . . . 1.4(4) ?
    C25 C26 C27 C28 . . . . -1.8(4) ?
    C25 C26 C27 F2 . . . . -179.9(2) ?
    F2 C27 C28 C29 . . . . 178.6(2) ?
    C26 C27 C28 C29 . . . . 0.6(5) ?
    C27 C28 C29 C24 . . . . 1.1(4) ?
    C25 C24 C29 C28 . . . . -1.4(4) ?
    C23 C24 C29 C28 . . . . -178.5(2) ?
    C14 C5 N1 C4 . . . . 16.4(2) ?
    C20 C5 N1 C4 . . . . -100.36(18) ?
    C6 C5 N1 C4 . . . . 142.41(15) ?
    C14 C5 N1 C1 . . . . -111.12(16) ?
    C20 C5 N1 C1 . . . . 132.15(15) ?
    C6 C5 N1 C1 . . . . 14.92(17) ?
    C3A C4 N1 C5 . . . . -148.7(10) ?
    C3 C4 N1 C5 . . . . -111.4(3) ?
    C3A C4 N1 C1 . . . . -20.5(10) ?
    C3 C4 N1 C1 . . . . 16.8(3) ?
    C2 C1 N1 C5 . . . . 136.26(17) ?
    C7 C1 N1 C5 . . . . 11.79(18) ?
    C2 C1 N1 C4 . . . . 2.9(2) ?
    C7 C1 N1 C4 . . . . -121.54(17) ?
    O2 C20 N2 C19 . . . . -175.54(17) ?
    C5 C20 N2 C19 . . . . 2.2(2) ?
    C18 C19 N2 C20 . . . . 175.4(2) ?
    C14 C19 N2 C20 . . . . -3.2(2) ?
loop_
    _geom_hbond_atom_site_label_D
    _geom_hbond_atom_site_label_H
    _geom_hbond_atom_site_label_A
    _geom_hbond_site_symmetry_A
    _geom_hbond_distance_DH
    _geom_hbond_distance_HA
    _geom_hbond_distance_DA
    _geom_hbond_angle_DHA
    N2 H2 O2 2_666 0.86 2.09 2.922(2) 164
    C9 H9 F2 2_766 0.93 2.55 3.165(3) 124
    C28 H28 Cg1 1_656 0.93 2.97 3.886(3) 169
data_global
_journal_date_recd_electronic     2008-08-06
_journal_date_accepted     2008-08-10
_journal_name_full     'Acta Crystallographica, Section E'
_journal_year     2008
_journal_volume     64
_journal_issue      9
_journal_page_first     o1774
_journal_page_last     o1775
_journal_paper_category     QO
_journal_coeditor_code     BT2765
_publ_contact_author_name     'Dr L. Sudha'
_publ_contact_author_address
;
Department of Physics
SRM University
Ramapuram Campus
Chennai 600 089
India
;
_publ_contact_author_email     sudharose18@gmail.com
_publ_contact_author_fax     '91 44 24911709'
_publ_contact_author_phone     '91 44 24911709'
_publ_section_title
;\
3-(4-Fluorophenyl)-1-[1'-(4-fluorophenyl)-2-oxo-5',6',7',7a'-tetrahydro-\
1<i>H</i>-indole-3(2<i>H</i>)-spiro-3'(2'<i>H</i>)-1<i>H</i>'-pyrrolizin-2'-\
yl]prop-2-en-1-one
;
loop_
    _publ_author_name
    _publ_author_address
    'S. Nirmala'
;
Department of Physics
Easwari Engineering College
Ramapuram
Chennai 600 089
India
;
    'N. Murugan'
;
Department of Analytical Chemistry
University of Madras
Guindy Campus
Chennai 600 025
India
;
    'E. Theboral Sugi Kamala'
;
Department of Physics
Easwari Engineering College
Ramapuram
Chennai 600 089
India
;
    'L. Sudha'
;
Department of Physics
SRM University
Ramapuram Campus
Chennai 600 089
India
;
    'S. Sriman Narayanan'
;
Department of Analytical Chemistry
University of Madras
Guindy Campus
Chennai 600 025
India
;
