# Supplementary material for: 3-(4-Fluoro­phenyl)-1-[1′-(4-fluoro­phenyl)-2-oxo-5′,6′,7′,7a′-tetra­hydro-1H-indole-3(2H)-spiro-3′(2′H)-1H′-pyrrol­izin-2′-yl]prop-2-en-1-one
Source: Acta Crystallogr Sect E Struct Rep Online. 2008 Aug 16;64(Pt 9):o1774–5. doi: 10.1107/S1600536808025774 (PMC2960725; doi:10.1107/S1600536808025774)
Supplement: Supplementary file 2 [file e-64-o1774-Isup2.hkl]

#
# h,k,l, Fc-squared, Fo-squared, sigma(Fo-squared) and status flag
#
data_I
_shelx_title ' NIRMALAMN3 in P-1'
_shelx_refln_list_code          4
_shelx_F_calc_maximum      142.17
_exptl_crystal_F_000       492.00
_reflns_d_resolution_high  0.7324
 
loop_
 _symmetry_equiv_pos_as_xyz
 'x, y, z'
 '-x, -y, -z'
 
_cell_length_a     8.3985
_cell_length_b    12.0018
_cell_length_c    12.5628
_cell_angle_alpha  96.464
_cell_angle_beta  104.348
_cell_angle_gamma 104.144
 
_shelx_F_squared_multiplier     1.000
 
loop_
 _refln_index_h
 _refln_index_k
 _refln_index_l
 _refln_F_squared_calc
 _refln_F_squared_meas
 _refln_F_squared_sigma
 _refln_observed_status
   2   0   0      177.93      230.25      3.77 o
   3   0   0      372.62      461.17      7.15 o
   4   0   0      191.15      183.25      3.78 o
   5   0   0      328.85      366.48      6.15 o
   6   0   0        0.22        0.86      0.53 o
   7   0   0        3.84        3.41      0.81 o
   8   0   0       29.52       30.46      1.76 o
   9   0   0        0.01       -0.81      0.81 o
  10   0   0       15.92       13.49      1.53 o
 -10   1   0        9.14        9.00      1.31 o
  -9   1   0       10.78       11.27      1.29 o
  -8   1   0        0.70        0.35      0.78 o
  -7   1   0       93.16       91.91      2.67 o
  -6   1   0        1.51        2.91      0.59 o
  -5   1   0       21.59       23.71      1.00 o
  -4   1   0      158.16      165.99      2.98 o
  -3   1   0      281.29      328.42     11.31 o
  -2   1   0     1495.42     1638.26     33.31 o
  -1   1   0      390.78      390.20      5.18 o
   0   1   0     1133.83       -0.06      0.06 o
   1   1   0     2561.98     2594.53     25.35 o
   2   1   0      441.21      492.66      8.01 o
   3   1   0      716.70      779.57      7.58 o
   4   1   0      358.08      399.69      4.99 o
   5   1   0        0.96       -0.05      0.35 o
   6   1   0        1.20        0.24      0.72 o
   7   1   0      191.24      184.21      3.85 o
   8   1   0        9.92       10.17      1.07 o
   9   1   0        9.03        8.78      1.18 o
  10   1   0       26.24       23.88      1.92 o
 -10   2   0        0.39        0.37      1.12 o
  -9   2   0        3.55        2.55      1.50 o
  -8   2   0       20.68       21.83      2.61 o
  -7   2   0        6.36        6.44      0.90 o
  -6   2   0      555.40      554.82     10.62 o
  -5   2   0        3.06        4.10      0.55 o
  -4   2   0     1700.09     1951.11     28.52 o
  -3   2   0     2726.61     2831.05     29.00 o
  -2   2   0     1647.44     1714.00     17.13 o
  -1   2   0      755.47      785.51      7.52 o
   0   2   0    15038.57    13054.89    123.04 o
   1   2   0      438.34      417.76      3.89 o
   2   2   0        0.28        0.38      0.23 o
   3   2   0      377.57      427.82      4.69 o
   4   2   0       12.70       14.75      0.78 o
   5   2   0       99.64      112.85      2.35 o
   6   2   0        2.02        1.22      0.64 o
   7   2   0       12.98       16.09      1.05 o
   8   2   0       46.09       43.07      1.73 o
   9   2   0        1.94        1.61      1.03 o
  10   2   0       10.64       12.06      3.34 o
 -10   3   0        0.97        0.76      1.43 o
  -9   3   0       56.73       54.64      2.86 o
  -8   3   0       19.11       16.13      1.28 o
  -7   3   0      210.06      196.86      4.58 o
  -6   3   0        7.93        7.31      0.92 o
  -5   3   0       46.92       48.67      1.21 o
  -4   3   0       56.12       57.00      2.92 o
  -3   3   0      744.67      839.68     11.72 o
  -2   3   0     2235.14     2192.15     26.57 o
  -1   3   0      370.63      392.57      4.01 o
   0   3   0       52.19       51.99      0.89 o
   1   3   0       32.81       18.95      0.61 o
   2   3   0      375.98      422.71      4.40 o
   3   3   0      119.72      124.83      1.72 o
   4   3   0       23.09       17.75      0.85 o
   5   3   0        3.79        5.92      0.68 o
   6   3   0        5.52        5.75      0.77 o
   7   3   0       79.29       80.03      2.21 o
   8   3   0        6.77        8.62      1.08 o
   9   3   0        5.48        4.64      1.43 o
 -11   4   0        3.90        1.23      1.08 o
 -10   4   0        1.14       -0.10      0.95 o
  -9   4   0       49.60       42.07      2.11 o
  -8   4   0       70.93       67.47      2.48 o
  -7   4   0       15.07       15.49      1.01 o
  -6   4   0      224.24      235.83      3.26 o
  -5   4   0       57.49       60.78      1.30 o
  -4   4   0        0.44       -0.48      0.48 o
  -3   4   0      146.58      140.57      2.38 o
  -2   4   0        1.60        1.11      0.41 o
  -1   4   0      403.24      375.45      3.97 o
   0   4   0     1930.99     1874.27     19.30 o
   1   4   0      238.98      214.56      2.52 o
   2   4   0      721.97      739.14      7.43 o
   3   4   0       94.34       99.10      1.60 o
   4   4   0      512.58      512.24      5.52 o
   5   4   0       66.01       73.72      1.84 o
   6   4   0       12.01       10.32      0.95 o
   7   4   0        4.68        4.02      0.95 o
   8   4   0       35.00       43.74      2.75 o
   9   4   0       16.88       20.30      2.28 o
 -11   5   0        4.97        3.10      1.62 o
 -10   5   0        0.00       -0.94      0.94 o
  -9   5   0       19.17       16.16      1.51 o
  -8   5   0        5.13        5.85      0.93 o
  -7   5   0       21.17       19.46      1.01 o
  -6   5   0        6.37        7.66      0.67 o
  -5   5   0       89.36       83.92      1.51 o
  -4   5   0       45.81       41.70      1.15 o
  -3   5   0      599.38      629.34      6.91 o
  -2   5   0       45.96       38.32      1.00 o
  -1   5   0       89.00      101.16      1.68 o
   0   5   0      250.60      236.86      2.77 o
   1   5   0        1.98       -0.56      0.56 o
   2   5   0       60.67       66.57      1.33 o
   3   5   0      217.31      232.00      2.95 o
   4   5   0       20.54       19.66      0.88 o
   5   5   0       49.41       51.23      1.68 o
   6   5   0        4.87        4.23      0.87 o
   7   5   0       10.94        7.03      1.90 o
   8   5   0      126.75      144.21      5.06 o
   9   5   0        2.29        3.73      1.61 o
 -10   6   0        0.77        1.01      1.05 o
  -9   6   0        9.92        7.47      1.11 o
  -8   6   0       13.45       11.23      1.24 o
  -7   6   0       40.61       39.48      1.65 o
  -6   6   0        0.18        0.10      0.99 o
  -5   6   0       41.73       35.09      1.09 o
  -4   6   0      748.57      733.78      8.08 o
  -3   6   0       82.63       90.22      1.66 o
  -2   6   0      165.20      159.22      2.37 o
  -1   6   0      140.70      120.26      2.01 o
   0   6   0       20.71       22.85      0.87 o
   1   6   0      204.72      227.84      2.88 o
   2   6   0      161.16      153.39      2.25 o
   3   6   0       51.99       47.48      1.28 o
   4   6   0      133.22      125.87      2.18 o
   5   6   0       19.17       19.65      1.23 o
   6   6   0       25.54       24.17      1.86 o
   7   6   0       12.03       10.52      1.39 o
   8   6   0        8.05       16.37      1.94 o
 -10   7   0        2.56        1.19      0.98 o
  -9   7   0       15.48       15.95      1.22 o
  -8   7   0        2.02        1.32      0.80 o
  -7   7   0        5.96        2.54      0.81 o
  -6   7   0        0.51        0.11      0.63 o
  -5   7   0      278.72      282.30      3.44 o
  -4   7   0       46.25       36.45      1.24 o
  -3   7   0      208.62      213.97      3.07 o
  -2   7   0      160.52      161.80      2.55 o
  -1   7   0      787.80      807.24      9.94 o
   0   7   0      200.75      194.38      2.79 o
   1   7   0       18.96       18.66      0.81 o
   2   7   0       66.01       56.48      1.39 o
   3   7   0        1.60        0.76      0.58 o
   4   7   0       54.85       50.61      1.66 o
   5   7   0        1.53        0.53      0.86 o
   6   7   0        6.93        4.84      1.48 o
   7   7   0        2.46        1.36      1.41 o
   8   7   0       36.79       39.32      2.66 o
 -10   8   0        0.43       -0.75      0.94 o
  -9   8   0        1.93        2.25      1.21 o
  -8   8   0        0.07       -0.01      0.78 o
  -7   8   0       24.98       25.67      2.09 o
  -6   8   0       27.11       28.26      1.45 o
  -5   8   0      410.13      410.11      4.79 o
  -4   8   0       83.30       89.60      2.25 o
  -3   8   0       13.97       11.64      0.86 o
  -2   8   0      209.53      198.76      3.08 o
  -1   8   0      714.14      720.91      9.18 o
   0   8   0      222.89      226.40      4.66 o
   1   8   0      359.15      357.93      4.32 o
   2   8   0      112.24      102.04      1.95 o
   3   8   0        5.48        5.71      0.84 o
   4   8   0       11.43       10.62      1.17 o
   5   8   0       28.11       31.85      2.20 o
   6   8   0        0.12        0.24      1.51 o
   7   8   0        0.00        0.03      1.55 o
 -10   9   0        0.88        0.19      1.03 o
  -9   9   0        2.68        1.75      1.01 o
  -8   9   0        5.65        6.26      1.13 o
  -7   9   0        1.91        2.74      0.96 o
  -6   9   0       51.16       59.52      2.17 o
  -5   9   0       48.54       49.98      1.54 o
  -4   9   0        1.21       -0.15      0.64 o
  -3   9   0        5.73        3.76      0.83 o
  -2   9   0       44.23       42.29      1.51 o
  -1   9   0       26.50       20.22      1.30 o
   0   9   0       14.41       15.61      1.47 o
   1   9   0       54.67       52.61      2.03 o
   2   9   0       26.10       21.87      1.14 o
   3   9   0       10.68        9.23      1.22 o
   4   9   0       21.79       20.15      3.24 o
   5   9   0        2.62        0.24      1.38 o
   6   9   0       11.77       12.15      1.97 o
   7   9   0        0.22        1.10      1.62 o
 -10  10   0        0.21       -1.51      1.51 o
  -9  10   0       11.61       13.36      1.48 o
  -8  10   0        6.19        5.19      1.20 o
  -7  10   0       13.38       15.88      1.64 o
  -6  10   0        0.38        1.53      1.01 o
  -5  10   0      216.46      212.75      3.58 o
  -4  10   0       40.33       42.35      1.87 o
  -3  10   0       16.13       13.13      1.41 o
  -2  10   0       77.21       63.46      2.06 o
  -1  10   0       30.46       31.90      1.91 o
   0  10   0       65.26       59.18      2.57 o
   1  10   0      117.54      115.73      3.35 o
   2  10   0       21.02       20.29      1.54 o
   3  10   0       14.38       14.77      1.65 o
   4  10   0        2.56        1.97      1.58 o
   5  10   0        1.66        0.88      1.60 o
   6  10   0        0.01       -2.46      2.46 o
  -9  11   0        5.17        5.24      1.89 o
  -8  11   0        2.76        1.23      1.54 o
  -7  11   0        8.83        9.10      1.72 o
  -6  11   0       26.72       27.20      2.13 o
  -5  11   0        2.37        2.89      1.15 o
  -4  11   0        5.03        0.08      1.03 o
  -3  11   0       55.28       43.97      1.91 o
  -2  11   0      145.04      131.91      5.61 o
  -1  11   0      151.25      155.13      3.94 o
   0  11   0       93.82       88.39      3.06 o
   1  11   0        0.24       -0.97      1.30 o
   2  11   0        1.41       -1.37      1.37 o
   3  11   0       30.48       28.12      2.59 o
   4  11   0       60.53       58.70      4.20 o
   5  11   0        0.24        1.08      2.70 o
  -9  12   0        2.53        3.85      2.10 o
  -8  12   0       15.12       19.37      2.22 o
  -7  12   0        1.84        2.49      1.61 o
  -6  12   0       16.28       18.35      2.15 o
  -5  12   0        6.20        4.01      1.32 o
  -4  12   0       18.44       19.97      1.96 o
  -3  12   0       12.86        1.25      1.70 o
  -2  12   0       46.76       45.02      2.43 o
  -1  12   0       19.12       20.23      3.02 o
   0  12   0        0.09       -0.03      1.44 o
   1  12   0        5.64        5.66      1.69 o
   2  12   0        0.50        0.54      1.59 o
   3  12   0        0.91        1.68      2.58 o
   4  12   0       25.83       31.56      3.85 o
  -8  13   0       17.71       18.58      2.43 o
  -7  13   0       15.91       16.41      2.31 o
  -6  13   0        4.33        0.70      2.39 o
  -5  13   0        5.59        3.36      2.29 o
  -4  13   0        0.22       -1.43      1.43 o
  -3  13   0       11.13        7.57      1.80 o
  -2  13   0        1.32       -0.58      1.59 o
  -1  13   0       20.28       18.52      2.12 o
   0  13   0       16.14       15.79      3.49 o
   1  13   0       23.37       32.33      2.53 o
   2  13   0        0.10        2.21      2.18 o
   3  13   0        3.90        6.49      3.19 o
  -8  14   0        5.14       11.69      4.58 o
  -7  14   0        0.01        0.08      2.49 o
  -6  14   0        0.13       -2.29      2.29 o
  -5  14   0       12.26       10.63      2.77 o
  -4  14   0        0.17       -1.59      1.87 o
  -3  14   0        0.11       -1.65      1.65 o
  -2  14   0        1.40        0.67      1.83 o
  -1  14   0       40.64       43.36      2.90 o
   0  14   0       36.57       36.31      2.83 o
   1  14   0       18.21       21.17      2.59 o
   2  14   0        3.02        8.15      3.48 o
  -6  15   0        0.16       -4.75      5.60 o
  -5  15   0        0.19       -2.05      2.44 o
  -4  15   0        1.05       -0.01      2.11 o
  -3  15   0        0.00       -1.77      1.84 o
  -2  15   0        0.26       -0.84      1.97 o
  -1  15   0        5.83        3.81      2.19 o
   0  15   0        0.30        4.19      2.24 o
   1  15   0        0.15       -0.46      2.68 o
  -4  16   0        3.89        8.33      2.66 o
  -3  16   0        0.48       -0.53      2.37 o
  -2  16   0        3.30        3.02      2.31 o
   2 -16   1        0.58       -0.37      2.16 o
   3 -16   1        4.82        1.43      2.43 o
   4 -16   1       11.39       14.82      2.83 o
  -1 -15   1        1.94        1.97      2.67 o
   0 -15   1        0.04        6.14      2.24 o
   1 -15   1        9.91       11.55      2.40 o
   2 -15   1        7.07        6.91      2.22 o
   3 -15   1        0.01       -0.93      1.85 o
   4 -15   1        1.86       -0.29      2.18 o
   5 -15   1        7.30       10.35      2.97 o
   6 -15   1        0.00       -0.52      2.50 o
  -2 -14   1       10.77       11.72      2.79 o
  -1 -14   1        3.63        5.21      2.05 o
   0 -14   1       38.33       43.80      2.92 o
   1 -14   1        0.17       -1.78      1.78 o
   2 -14   1        3.09       -1.77      1.77 o
   3 -14   1       13.39       14.48      2.15 o
   4 -14   1        4.48        3.87      2.06 o
   5 -14   1        5.15        1.76      2.45 o
   6 -14   1        0.87       -2.29      2.29 o
   7 -14   1        3.30       -0.40      2.56 o
  -4 -13   1        1.82        1.46      3.09 o
  -3 -13   1        0.65        4.40      4.35 o
  -2 -13   1       25.37       34.37      3.06 o
  -1 -13   1        1.33        2.84      1.76 o
   0 -13   1        4.30        4.24      1.79 o
   1 -13   1        1.13       -1.57      1.57 o
   2 -13   1        1.45       -1.54      1.54 o
   3 -13   1        2.86       -1.50      1.55 o
   4 -13   1        1.68        0.92      1.64 o
   5 -13   1        2.13        1.02      1.89 o
   6 -13   1        3.94       -0.82      2.23 o
   7 -13   1        0.04       -1.30      1.67 o
   8 -13   1        0.51       -1.44      1.78 o
  -5 -12   1       11.07        6.55      3.27 o
  -4 -12   1        4.03        3.77      3.45 o
  -3 -12   1        4.48        4.84      3.28 o
  -2 -12   1        2.17        0.71      1.53 o
  -1 -12   1        6.26        6.67      1.72 o
   0 -12   1       74.78       80.31      3.37 o
   1 -12   1        0.34       -1.45      1.45 o
   2 -12   1       54.02       61.87      2.81 o
   3 -12   1       13.98       13.12      1.97 o
   4 -12   1       14.53       16.02      1.89 o
   5 -12   1      193.75      203.08      4.72 o
   6 -12   1       38.46       38.85      2.65 o
   7 -12   1       14.30       11.29      1.94 o
   8 -12   1        8.01        4.16      1.78 o
   9 -12   1        1.84       -1.69      1.69 o
  -5 -11   1       11.80       14.97      3.07 o
  -4 -11   1        1.27        3.28      2.42 o
  -3 -11   1        0.02       -0.20      1.63 o
  -2 -11   1       14.48       19.96      1.91 o
  -1 -11   1       16.20       13.58      1.67 o
   0 -11   1       30.71       28.04      1.99 o
   1 -11   1       56.77       59.50      2.73 o
   2 -11   1       28.14       29.39      2.14 o
   3 -11   1        5.49       -0.54      2.19 o
   4 -11   1       21.50       25.41      2.34 o
   5 -11   1       45.43       54.36      4.05 o
   6 -11   1       12.55       13.17      1.77 o
   7 -11   1        7.96        8.88      1.71 o
   8 -11   1       17.05       19.04      2.36 o
   9 -11   1        6.02        6.70      1.85 o
  -6 -10   1       15.63       15.46      3.35 o
  -5 -10   1        6.27        8.96      1.87 o
  -4 -10   1       58.20       51.96      2.86 o
  -3 -10   1       10.28       13.01      1.56 o
  -2 -10   1       12.03        8.66      1.28 o
  -1 -10   1      111.36      113.03      2.89 o
   0 -10   1      218.81      201.95      3.54 o
   1 -10   1       16.87       15.12      1.59 o
   2 -10   1       25.35       24.46      1.44 o
   3 -10   1      103.18       99.96      2.47 o
   4 -10   1       36.29       41.29      3.56 o
   5 -10   1      134.42      143.13      4.81 o
   6 -10   1       33.20       41.28      4.94 o
   7 -10   1       34.37       33.49      1.82 o
   8 -10   1        3.30        0.52      1.09 o
   9 -10   1        0.28       -0.41      1.39 o
  10 -10   1        2.18       -1.89      2.23 o
  -7  -9   1        0.00        1.10      1.55 o
  -6  -9   1        3.25        3.40      1.61 o
  -5  -9   1        0.28       -0.88      1.28 o
  -4  -9   1        2.77       -0.36      1.14 o
  -3  -9   1       17.28       12.47      1.09 o
  -2  -9   1      146.12      144.25      2.69 o
  -1  -9   1        5.12        4.56      0.81 o
   0  -9   1        6.36        2.96      0.57 o
   1  -9   1        2.37        3.40      1.01 o
   2  -9   1       56.57       61.15      1.67 o
   3  -9   1        2.44        0.87      0.90 o
   4  -9   1      278.14      260.88      3.88 o
   5  -9   1       17.06       23.23      1.23 o
   6  -9   1       55.81       56.12      2.13 o
   7  -9   1       18.56       16.07      1.36 o
   8  -9   1       10.72       13.63      1.47 o
   9  -9   1        0.24       -0.19      0.96 o
  10  -9   1        2.71        2.45      1.18 o
  -7  -8   1        2.42        2.35      1.51 o
  -6  -8   1        0.11       -1.06      1.06 o
  -5  -8   1        3.61        1.74      1.77 o
  -4  -8   1       88.33       83.25      2.33 o
  -3  -8   1       22.24       19.66      1.05 o
  -2  -8   1        5.89        4.74      0.68 o
  -1  -8   1       21.45       21.78      1.05 o
   0  -8   1       88.03       80.34      1.75 o
   1  -8   1        0.14        0.26      0.46 o
   2  -8   1       23.76       15.64      0.88 o
   3  -8   1        0.64        0.26      0.57 o
   4  -8   1      212.35      220.30      3.28 o
   5  -8   1        1.32        2.72      0.68 o
   6  -8   1       13.34       13.61      1.16 o
   7  -8   1       19.24       19.29      1.36 o
   8  -8   1       11.45       11.07      1.43 o
   9  -8   1       11.87       11.28      1.26 o
  10  -8   1        0.71       -0.78      1.00 o
  -8  -7   1       26.23       29.60      2.40 o
  -7  -7   1       40.28       39.62      3.81 o
  -6  -7   1       58.23       59.72      2.14 o
  -5  -7   1       24.83       24.64      1.42 o
  -4  -7   1       16.07       12.28      0.97 o
  -3  -7   1       84.43       82.79      1.74 o
  -2  -7   1       31.91       42.35      1.25 o
  -1  -7   1      176.36      173.22      2.50 o
   0  -7   1        6.30        2.00      0.64 o
   1  -7   1      263.29      319.77      4.21 o
   2  -7   1       50.88       63.89      1.44 o
   3  -7   1       13.18        8.34      0.69 o
   4  -7   1        0.19        1.32      0.78 o
   5  -7   1        2.98        0.71      0.56 o
   6  -7   1       15.78       13.52      1.08 o
   7  -7   1       34.73       32.34      1.55 o
   8  -7   1        8.80       10.21      1.11 o
   9  -7   1        1.42        1.05      1.48 o
  10  -7   1        0.95        0.30      0.97 o
  -8  -6   1       21.38       24.73      1.81 o
  -7  -6   1       11.32       11.74      1.34 o
  -6  -6   1        0.32       -0.72      0.72 o
  -5  -6   1       36.10       35.68      1.49 o
  -4  -6   1       70.90       71.25      1.59 o
  -3  -6   1        6.89        8.10      0.65 o
  -2  -6   1       60.46       55.61      1.33 o
  -1  -6   1      542.77      591.23      6.23 o
   0  -6   1        1.11        4.10      0.56 o
   1  -6   1        5.40        2.11      0.40 o
   2  -6   1        0.20       -0.37      0.37 o
   3  -6   1       10.51        5.75      0.54 o
   4  -6   1      348.99      347.84      4.28 o
   5  -6   1       71.94       70.56      1.67 o
   6  -6   1       38.36       38.98      1.51 o
   7  -6   1       34.86       38.51      1.58 o
   8  -6   1       20.35       18.45      1.24 o
   9  -6   1        7.62        7.02      1.17 o
  10  -6   1       20.94       14.11      1.46 o
  -9  -5   1        5.43        9.28      2.07 o
  -8  -5   1       16.57       19.50      1.64 o
  -7  -5   1       28.73       27.09      1.43 o
  -6  -5   1        5.34        4.66      0.85 o
  -5  -5   1        7.17        6.29      0.79 o
  -4  -5   1      453.25      453.55      5.04 o
  -3  -5   1      311.60      359.46      4.11 o
  -2  -5   1      811.20      842.26      8.48 o
  -1  -5   1      411.73      414.21      4.48 o
   0  -5   1      125.11      106.78      1.78 o
   1  -5   1      463.47      487.71      5.16 o
   2  -5   1      277.41      247.12      2.92 o
   3  -5   1      348.21      384.27      4.20 o
   4  -5   1      134.91      129.96      1.99 o
   5  -5   1       29.37       30.09      1.24 o
   6  -5   1       26.79       26.71      1.20 o
   7  -5   1      105.56      105.65      2.39 o
   8  -5   1       24.39       20.22      1.81 o
   9  -5   1        4.18        1.95      0.99 o
  10  -5   1        4.77        3.69      1.28 o
  -9  -4   1       54.67       62.10      4.77 o
  -8  -4   1        3.50        3.91      0.90 o
  -7  -4   1       13.81       12.25      1.04 o
  -6  -4   1        0.39       -0.62      0.62 o
  -5  -4   1       56.18       60.94      1.62 o
  -4  -4   1        1.29        1.57      0.40 o
  -3  -4   1       11.75       13.64      0.62 o
  -2  -4   1      764.10      772.79      7.71 o
  -1  -4   1     1116.71     1129.22     10.95 o
   0  -4   1      169.82      173.85      2.32 o
   1  -4   1       13.68       13.17      0.60 o
   2  -4   1      148.30      181.62      2.19 o
   3  -4   1      680.46      737.21      9.25 o
   4  -4   1        1.32       -0.29      0.35 o
   5  -4   1        2.63        2.35      0.52 o
   6  -4   1       62.48       62.17      1.63 o
   7  -4   1        6.78        9.27      0.85 o
   8  -4   1        0.38        1.40      0.80 o
   9  -4   1        0.06       -0.57      0.87 o
  10  -4   1       13.01       12.11      1.53 o
 -10  -3   1       14.09       14.17      1.77 o
  -9  -3   1        6.34       10.20      1.72 o
  -8  -3   1        0.05        0.94      0.73 o
  -7  -3   1        0.59        0.62      0.64 o
  -6  -3   1      143.78      154.46      2.69 o
  -5  -3   1        0.04        0.19      0.40 o
  -4  -3   1      501.82      558.71      6.23 o
  -3  -3   1       82.91       75.18      1.71 o
  -2  -3   1      999.21     1023.42      9.90 o
  -1  -3   1       43.99       38.58      1.12 o
   0  -3   1     4834.39     4692.38     47.42 o
   1  -3   1     7716.05     7557.56     71.19 o
   2  -3   1      563.00      592.61      5.86 o
   3  -3   1       62.22       74.79      1.47 o
   4  -3   1      881.14     1015.68     13.03 o
   5  -3   1       12.60       13.15      0.85 o
   6  -3   1      198.51      204.49      2.73 o
   7  -3   1       17.80       16.11      1.11 o
   8  -3   1        5.17        6.56      0.97 o
   9  -3   1       10.19        9.59      1.35 o
  10  -3   1        0.01       -1.16      1.16 o
 -10  -2   1        0.11       -0.31      1.33 o
  -9  -2   1       12.49       11.93      1.48 o
  -8  -2   1       12.70       14.19      1.08 o
  -7  -2   1       65.62       61.19      1.60 o
  -6  -2   1        0.52        0.66      0.48 o
  -5  -2   1        7.16        6.39      0.50 o
  -4  -2   1      166.43      155.17      3.16 o
  -3  -2   1        1.11        1.31      0.29 o
  -2  -2   1      375.70      355.25      3.63 o
  -1  -2   1     3109.53     3046.29     25.11 o
   0  -2   1      223.04      226.74      2.23 o
   1  -2   1     1627.04     1673.12     18.88 o
   2  -2   1     7109.97     7362.75     88.83 o
   3  -2   1      671.72      781.16      8.98 o
   4  -2   1     1024.99     1073.38     12.25 o
   5  -2   1      390.58      427.88      5.30 o
   6  -2   1        8.29        9.33      0.74 o
   7  -2   1        0.80       -0.71      0.71 o
   8  -2   1        2.03        2.05      0.88 o
   9  -2   1        3.41        3.72      2.07 o
  10  -2   1        0.43        0.71      1.06 o
 -10  -1   1        3.32        2.98      1.11 o
  -9  -1   1        2.29        2.27      0.96 o
  -8  -1   1       15.21       14.43      1.14 o
  -7  -1   1        7.22        7.67      1.08 o
  -6  -1   1        8.15        6.43      0.69 o
  -5  -1   1       60.55       62.16      1.97 o
  -4  -1   1      124.82      150.16      2.91 o
  -3  -1   1       26.11       25.62      0.66 o
  -2  -1   1      381.80      423.71      4.19 o
  -1  -1   1        8.50       12.32      0.29 o
   0  -1   1     2471.25     1741.15     61.89 o
   1  -1   1      145.78      160.60      1.71 o
   2  -1   1       88.83       90.73      1.83 o
   3  -1   1     1864.68     2046.82     25.36 o
   4  -1   1      651.95      701.81      8.48 o
   5  -1   1      217.06      222.29      3.88 o
   6  -1   1        3.80        4.63      0.57 o
   7  -1   1      129.34      124.18      3.20 o
   8  -1   1        2.51        2.35      0.86 o
   9  -1   1       14.53       11.35      1.27 o
  10  -1   1       10.82       11.38      1.55 o
 -10   0   1        0.05       -0.86      0.86 o
  -9   0   1        9.17       10.04      1.12 o
  -8   0   1       37.25       36.16      3.48 o
  -7   0   1       50.64       47.37      2.12 o
  -6   0   1        7.85        6.25      0.61 o
  -5   0   1      319.31      370.84      6.07 o
  -4   0   1      263.48      292.47      9.29 o
  -3   0   1     1005.94     1098.52     28.05 o
  -2   0   1       37.81       42.41      2.08 o
  -1   0   1     1083.92      894.85     22.29 o
   0   0   1        4.57       -0.07      0.07 o
   1   0   1     3705.19     3876.14     39.41 o
   2   0   1     6955.05     7475.69    112.83 o
   3   0   1      148.34      162.15      2.22 o
   4   0   1      115.61      133.72      3.16 o
   5   0   1      138.77      172.46      2.69 o
   6   0   1       32.00       32.09      1.26 o
   7   0   1       54.21       51.80      1.96 o
   8   0   1        5.72        7.39      1.15 o
   9   0   1        1.57        0.69      1.12 o
  10   0   1        1.10        0.67      1.21 o
 -10   1   1        0.96        0.21      0.84 o
  -9   1   1        1.30        1.20      0.77 o
  -8   1   1        1.82        2.54      0.68 o
  -7   1   1       32.24       35.82      2.93 o
  -6   1   1      271.95      303.88     10.75 o
  -5   1   1       39.59       43.50      3.29 o
  -4   1   1      591.67      629.91     17.40 o
  -3   1   1     5316.74     5893.53    142.39 o
  -2   1   1    20212.69    20546.23    497.56 o
  -1   1   1     2591.33     2415.90     29.08 o
   0   1   1      460.90      435.04      5.16 o
   1   1   1       76.50       80.85      1.04 o
   2   1   1       55.50       43.56      0.78 o
   3   1   1     1863.25     1896.99     20.57 o
   4   1   1       57.15       58.16      1.32 o
   5   1   1       44.69       49.64      1.30 o
   6   1   1       34.82       29.04      1.29 o
   7   1   1       25.45       21.37      1.20 o
   8   1   1       46.18       50.22      2.21 o
   9   1   1        5.12        4.69      1.07 o
  10   1   1        6.02        4.07      1.43 o
 -11   2   1        1.04       -0.49      1.42 o
 -10   2   1        4.76        4.47      0.96 o
  -9   2   1        1.18        0.49      0.74 o
  -8   2   1       29.70       31.02      1.59 o
  -7   2   1      201.33      192.48      4.67 o
  -6   2   1      160.49      152.79      6.86 o
  -5   2   1      177.78      186.45      7.17 o
  -4   2   1      752.30      764.25     20.59 o
  -3   2   1      271.49      287.20      4.64 o
  -2   2   1      663.92      657.52     10.81 o
  -1   2   1     2272.19     2215.38     20.85 o
   0   2   1     4243.01     4277.47     40.21 o
   1   2   1      189.68      203.16      2.45 o
   2   2   1        7.84        3.55      0.33 o
   3   2   1      539.77      577.69      5.89 o
   4   2   1      299.00      307.75      3.48 o
   5   2   1      486.47      485.95      6.96 o
   6   2   1        6.39        5.69      0.98 o
   7   2   1       19.71       17.80      1.76 o
   8   2   1       94.77      112.12      3.87 o
   9   2   1       45.53       46.51      3.34 o
 -11   3   1        5.71        3.76      1.01 o
 -10   3   1        3.41        1.82      0.86 o
  -9   3   1       20.32       21.27      1.38 o
  -8   3   1       17.55       15.60      1.10 o
  -7   3   1       64.04       62.48      1.84 o
  -6   3   1      900.51      933.87     14.35 o
  -5   3   1       60.58       56.94      1.50 o
  -4   3   1        0.14       -0.28      0.28 o
  -3   3   1      371.86      331.55      3.69 o
  -2   3   1       98.04       86.05      1.07 o
  -1   3   1       21.15       20.41      0.57 o
   0   3   1       21.76       18.82      0.65 o
   1   3   1       89.59      102.03      1.39 o
   2   3   1       20.72       20.88      0.67 o
   3   3   1      414.11      407.39      5.12 o
   4   3   1      158.67      148.76      2.33 o
   5   3   1        0.89       -0.09      0.61 o
   6   3   1       56.80       44.89      1.71 o
   7   3   1       37.76       37.84      1.73 o
   8   3   1        2.00        0.74      1.02 o
   9   3   1       13.81       15.37      1.59 o
 -11   4   1        7.19        5.19      1.06 o
 -10   4   1        0.01       -0.13      0.85 o
  -9   4   1        5.66        6.53      1.04 o
  -8   4   1        6.16        4.03      0.87 o
  -7   4   1       83.94       83.44      3.03 o
  -6   4   1       30.77       31.74      1.53 o
  -5   4   1       38.87       39.12      1.63 o
  -4   4   1      277.12      300.53      3.52 o
  -3   4   1      447.12      414.06      3.99 o
  -2   4   1      154.43      162.08      2.13 o
  -1   4   1      577.68      578.71      5.87 o
   0   4   1      570.14      587.50      6.49 o
   1   4   1      847.32      901.95      8.90 o
   2   4   1      324.72      311.44      3.55 o
   3   4   1      205.96      222.90      2.84 o
   4   4   1      412.11      434.73      5.28 o
   5   4   1       17.76       16.74      1.20 o
   6   4   1        4.54        5.43      0.90 o
   7   4   1        5.77        4.20      1.03 o
   8   4   1       83.09       89.03      3.18 o
   9   4   1       11.07       13.02      2.73 o
 -11   5   1        4.52        1.07      1.89 o
 -10   5   1        7.91        7.48      1.16 o
  -9   5   1        0.63       -0.83      0.83 o
  -8   5   1        1.30        1.07      0.84 o
  -7   5   1        9.98       10.72      0.79 o
  -6   5   1        1.45       -0.27      0.43 o
  -5   5   1      114.04      102.88      1.80 o
  -4   5   1      108.61      110.57      2.75 o
  -3   5   1      763.67      760.11      8.22 o
  -2   5   1        1.11        1.37      0.40 o
  -1   5   1     1589.87     1606.21     16.75 o
   0   5   1        0.54       -0.11      0.41 o
   1   5   1      147.33      133.43      2.15 o
   2   5   1      273.54      288.45      4.12 o
   3   5   1      287.53      293.24      3.59 o
   4   5   1        6.99        6.52      0.77 o
   5   5   1        9.88       11.76      1.15 o
   6   5   1       65.81       63.00      2.27 o
   7   5   1        4.67        4.78      1.10 o
   8   5   1       12.10        9.48      3.17 o
 -11   6   1        0.02       -0.75      1.51 o
 -10   6   1        1.04        0.64      0.97 o
  -9   6   1        0.26        0.67      0.87 o
  -8   6   1        5.66        6.88      0.94 o
  -7   6   1        0.01       -0.68      0.68 o
  -6   6   1       28.31       30.45      1.26 o
  -5   6   1       49.48       49.03      1.33 o
  -4   6   1        2.36       -0.50      0.50 o
  -3   6   1      148.78      150.96      2.27 o
  -2   6   1       51.08       53.08      1.30 o
  -1   6   1      291.52      290.44      3.76 o
   0   6   1      167.26      197.54      3.13 o
   1   6   1      316.34      322.14      4.21 o
   2   6   1       35.63       31.02      1.17 o
   3   6   1      183.87      186.88      2.99 o
   4   6   1       10.99       10.06      0.96 o
   5   6   1       55.98       52.05      2.20 o
   6   6   1       16.28       16.26      1.47 o
   7   6   1        2.49        5.06      1.49 o
   8   6   1        9.17       11.88      2.14 o
 -11   7   1        0.02       -0.88      0.99 o
 -10   7   1        1.84        0.78      2.03 o
  -9   7   1        2.23        2.48      0.86 o
  -8   7   1        0.01       -0.66      0.66 o
  -7   7   1        2.82        1.89      0.66 o
  -6   7   1        1.89        2.98      0.70 o
  -5   7   1      147.47      131.46      2.19 o
  -4   7   1        2.22        1.31      0.56 o
  -3   7   1      569.78      563.24      6.58 o
  -2   7   1      659.69      705.90      8.04 o
  -1   7   1      106.22      144.05      2.73 o
   0   7   1       16.40       14.95      1.03 o
   1   7   1       36.22       33.88      1.27 o
   2   7   1       44.72       38.57      1.42 o
   3   7   1        0.88        2.16      0.70 o
   4   7   1       20.05       18.63      1.33 o
   5   7   1      122.44      120.95      3.79 o
   6   7   1        1.26       -1.27      1.28 o
   7   7   1       20.44       28.02      2.57 o
 -10   8   1        0.07       -0.39      0.94 o
  -9   8   1        6.64        4.27      1.09 o
  -8   8   1        0.04       -0.13      0.77 o
  -7   8   1        4.06        3.86      0.87 o
  -6   8   1      162.04      163.14      3.35 o
  -5   8   1       79.69       74.98      1.81 o
  -4   8   1      122.05      111.49      2.18 o
  -3   8   1       76.75       87.26      1.92 o
  -2   8   1       24.45       22.08      1.06 o
  -1   8   1        4.50        3.29      0.89 o
   0   8   1        6.64        4.51      0.78 o
   1   8   1        9.84       13.34      1.01 o
   2   8   1      141.33      138.35      2.97 o
   3   8   1        0.51        0.98      0.91 o
   4   8   1       13.16       12.91      2.05 o
   5   8   1        4.26        4.53      1.54 o
   6   8   1        3.53        4.02      1.60 o
   7   8   1        2.93        2.92      1.68 o
 -10   9   1        0.09       -0.68      0.98 o
  -9   9   1        0.52       -0.37      0.92 o
  -8   9   1       16.93       14.03      1.30 o
  -7   9   1       26.56       25.27      1.36 o
  -6   9   1       66.01       68.95      2.29 o
  -5   9   1       32.53       34.25      1.36 o
  -4   9   1       88.83       73.47      1.91 o
  -3   9   1       40.87       42.65      1.52 o
  -2   9   1       43.19       39.91      1.48 o
  -1   9   1      508.97      472.99      6.70 o
   0   9   1      220.26      196.18      3.65 o
   1   9   1        1.39        0.54      0.96 o
   2   9   1       34.06       34.19      1.69 o
   3   9   1       26.40       30.06      1.72 o
   4   9   1       10.54       12.05      1.81 o
   5   9   1        1.96        1.20      1.52 o
   6   9   1        0.01        0.07      1.62 o
 -10  10   1        0.02        0.42      1.18 o
  -9  10   1        0.03       -0.38      1.00 o
  -8  10   1        3.56        4.42      1.16 o
  -7  10   1        0.04        0.04      0.80 o
  -6  10   1       23.60       24.14      1.44 o
  -5  10   1        3.16        2.71      1.00 o
  -4  10   1        2.90        0.05      0.93 o
  -3  10   1       27.24       23.91      1.51 o
  -2  10   1      105.58       88.59      2.59 o
  -1  10   1       59.31       61.55      2.62 o
   0  10   1        3.29        5.62      1.44 o
   1  10   1        0.34        1.05      1.30 o
   2  10   1       11.27        8.01      1.64 o
   3  10   1       84.41       97.38      3.98 o
   4  10   1       30.87       37.06      3.59 o
   5  10   1        3.93        3.05      2.53 o
   6  10   1        3.31        1.59      2.70 o
  -9  11   1        0.25       -1.39      1.39 o
  -8  11   1       32.16       35.21      2.47 o
  -7  11   1       19.10       16.96      1.64 o
  -6  11   1        2.12        0.65      1.21 o
  -5  11   1        5.33        2.05      1.10 o
  -4  11   1        1.17       -1.75      1.77 o
  -3  11   1        7.55        1.01      2.04 o
  -2  11   1      113.03       99.09      3.24 o
  -1  11   1      289.17      292.46      5.69 o
   0  11   1       70.21       79.10      3.04 o
   1  11   1        0.98        1.65      1.43 o
   2  11   1        0.18        0.25      1.51 o
   3  11   1       20.21       31.53      2.75 o
   4  11   1        0.14       -1.51      2.54 o
   5  11   1        3.78       -0.19      2.69 o
  -9  12   1        3.79        4.09      1.83 o
  -8  12   1        7.84        9.00      1.91 o
  -7  12   1        7.90        6.52      1.79 o
  -6  12   1        2.92        2.87      1.35 o
  -5  12   1       14.67        9.51      1.42 o
  -4  12   1        8.32        1.71      1.48 o
  -3  12   1       12.19        6.05      1.68 o
  -2  12   1        0.48       -1.38      1.38 o
  -1  12   1       15.78       20.75      2.02 o
   0  12   1        7.50        6.86      1.78 o
   1  12   1        0.48       -1.53      1.53 o
   2  12   1        0.29        2.13      2.03 o
   3  12   1       44.21       56.91      4.58 o
   4  12   1        0.02       -2.66      2.66 o
  -8  13   1       15.35       22.36      5.41 o
  -7  13   1        0.18       -0.87      1.62 o
  -6  13   1       11.68        9.92      1.71 o
  -5  13   1        4.82        0.24      2.08 o
  -4  13   1        0.03       -1.43      1.43 o
  -3  13   1        4.59        1.13      1.60 o
  -2  13   1       18.28       12.97      1.98 o
  -1  13   1       10.11        9.96      1.96 o
   0  13   1       32.44       43.15      2.74 o
   1  13   1        2.26        3.81      1.94 o
   2  13   1       54.68       66.28      4.04 o
   3  13   1        3.40        2.30      3.24 o
  -8  14   1       12.50       16.44      6.05 o
  -7  14   1        5.28        4.70      2.63 o
  -6  14   1        9.59       14.13      2.99 o
  -5  14   1        9.38        4.76      3.07 o
  -4  14   1        0.67        0.05      1.85 o
  -3  14   1        5.69        4.47      1.86 o
  -2  14   1        3.99        4.67      1.96 o
  -1  14   1        9.47        9.88      2.28 o
   0  14   1        4.20        2.03      2.09 o
   1  14   1        6.05       10.10      2.86 o
   2  14   1        4.77        7.07      2.81 o
  -6  15   1        0.15       -0.70      2.46 o
  -5  15   1        1.86       -2.36      2.36 o
  -4  15   1       17.81       23.36      2.85 o
  -3  15   1       24.67       29.11      2.85 o
  -2  15   1        0.02        0.49      2.04 o
  -1  15   1        0.22       -1.73      2.08 o
   0  15   1        1.36        1.20      2.31 o
  -4  16   1        0.00        4.77      4.54 o
  -3  16   1        0.04        1.71      2.43 o
   1 -16   2        5.15        4.43      2.37 o
   2 -16   2        0.55        0.29      2.16 o
   3 -16   2        0.88        0.07      2.45 o
   4 -16   2        0.00       -0.34      2.42 o
  -1 -15   2       10.00       15.06      2.98 o
   0 -15   2        0.55       -0.75      2.05 o
   1 -15   2       20.51       24.70      2.72 o
   2 -15   2        5.60        6.06      2.20 o
   3 -15   2        5.33        2.20      2.22 o
   4 -15   2        0.13       -0.06      2.18 o
   5 -15   2        1.07       -0.85      2.70 o
   6 -15   2        7.44        5.78      3.00 o
  -3 -14   2        0.02       -2.38      3.14 o
  -2 -14   2        4.63        6.27      2.47 o
  -1 -14   2        7.58        9.40      2.26 o
   0 -14   2       12.60       16.34      2.31 o
   1 -14   2        2.80       -0.47      1.86 o
   2 -14   2        2.99       -1.74      1.74 o
   3 -14   2        3.59        0.77      1.76 o
   4 -14   2       17.51       20.07      2.59 o
   5 -14   2       27.99       28.64      6.93 o
   6 -14   2        0.00       -2.29      2.29 o
   7 -14   2        0.56       -2.40      2.40 o
  -4 -13   2        0.51       -3.72      3.72 o
  -3 -13   2        4.08        8.52      3.03 o
  -2 -13   2        0.21       -0.21      1.92 o
  -1 -13   2        2.64        2.24      1.72 o
   0 -13   2        6.33        3.72      1.78 o
   1 -13   2        8.97        3.00      1.88 o
   2 -13   2       10.10        8.01      1.89 o
   3 -13   2       27.78       31.39      2.51 o
   4 -13   2       16.83       15.65      2.20 o
   5 -13   2        9.79        7.47      2.45 o
   6 -13   2        7.06        2.37      2.44 o
   7 -13   2        1.00        0.77      1.79 o
   8 -13   2        0.19       -1.93      1.93 o
  -5 -12   2        8.61        7.13      3.73 o
  -4 -12   2       10.54       15.00      3.34 o
  -3 -12   2        0.08       -1.09      1.73 o
  -2 -12   2       18.42       25.62      2.14 o
  -1 -12   2       23.69       23.09      2.08 o
   0 -12   2        2.10       -0.51      1.46 o
   1 -12   2       10.11        5.04      1.71 o
   2 -12   2      164.84      173.62      4.35 o
   3 -12   2       62.68       74.69      4.06 o
   4 -12   2       29.75       36.61      2.29 o
   5 -12   2        3.30        3.71      1.52 o
   6 -12   2        1.26        2.38      1.64 o
   7 -12   2        0.93       -0.37      1.57 o
   8 -12   2       11.17       11.83      2.12 o
   9 -12   2        0.39       -1.45      1.81 o
  -6 -11   2        2.20        0.38      2.76 o
  -5 -11   2       22.36       19.69      3.08 o
  -4 -11   2       18.50       14.90      2.81 o
  -3 -11   2        3.36        3.95      2.00 o
  -2 -11   2       69.23       85.46      3.43 o
  -1 -11   2        3.81        5.05      1.45 o
   0 -11   2        1.65       -1.24      1.24 o
   1 -11   2       16.15       15.16      1.80 o
   2 -11   2      204.14      212.00      4.70 o
   3 -11   2      906.57      961.03     15.15 o
   4 -11   2       54.89       71.70      3.53 o
   5 -11   2       68.57       79.81      3.96 o
   6 -11   2        1.46        3.18      1.50 o
   7 -11   2        0.34        0.53      1.38 o
   8 -11   2        0.01        2.12      1.53 o
   9 -11   2        0.25       -1.53      1.53 o
  -6 -10   2        0.50        1.18      1.61 o
  -5 -10   2        7.75        5.91      1.67 o
  -4 -10   2        0.17        0.01      1.37 o
  -3 -10   2        0.01       -1.08      1.08 o
  -2 -10   2       71.92       65.61      1.96 o
  -1 -10   2        0.50       -0.70      0.70 o
   0 -10   2        0.35       -1.19      1.19 o
   1 -10   2      181.40      181.35      4.08 o
   2 -10   2      297.87      276.13      4.70 o
   3 -10   2       22.29       30.73      1.69 o
   4 -10   2       54.09       65.28      2.34 o
   5 -10   2       32.53       35.42      1.89 o
   6 -10   2        7.51        6.06      1.44 o
   7 -10   2        2.55        0.09      1.28 o
   8 -10   2       36.10       41.46      3.18 o
   9 -10   2        0.46        0.25      1.47 o
  -7  -9   2        0.06       -1.33      1.92 o
  -6  -9   2        2.77        0.74      1.25 o
  -5  -9   2       54.99       47.70      2.20 o
  -4  -9   2       15.26       13.53      1.43 o
  -3  -9   2       96.07       93.96      2.27 o
  -2  -9   2        0.74       -0.82      0.82 o
  -1  -9   2      441.98      446.53      5.69 o
   0  -9   2       13.63       16.23      1.30 o
   1  -9   2      122.35      130.54      2.86 o
   2  -9   2       56.32       52.62      1.74 o
   3  -9   2      503.87      501.56      6.31 o
   4  -9   2       39.08       43.71      1.59 o
   5  -9   2       33.42       36.96      1.63 o
   6  -9   2        8.99        6.34      1.10 o
   7  -9   2        0.05       -0.87      0.87 o
   8  -9   2        2.46        1.20      1.08 o
   9  -9   2        0.41       -0.62      1.08 o
  10  -9   2        0.07       -0.25      1.18 o
  -8  -8   2        7.28       10.50      2.67 o
  -7  -8   2        0.16        0.25      1.20 o
  -6  -8   2        3.17        1.38      1.17 o
  -5  -8   2        1.79       -0.84      1.28 o
  -4  -8   2       74.59       69.50      2.01 o
  -3  -8   2       10.44        6.09      0.82 o
  -2  -8   2        3.94        3.65      0.67 o
  -1  -8   2        2.53        1.79      0.56 o
   0  -8   2      226.35      218.59      3.66 o
   1  -8   2       37.04       29.75      1.35 o
   2  -8   2      179.79      179.82      2.91 o
   3  -8   2      187.92      180.83      2.94 o
   4  -8   2       74.44       92.56      2.01 o
   5  -8   2       18.43       17.53      1.00 o
   6  -8   2        4.35        5.03      1.01 o
   7  -8   2        2.63        1.34      0.95 o
   8  -8   2       13.78       13.15      1.76 o
   9  -8   2        3.10        0.53      1.03 o
  10  -8   2       21.75       28.79      2.77 o
  -8  -7   2        3.06        5.38      1.38 o
  -7  -7   2        8.75        5.46      1.32 o
  -6  -7   2       82.94       78.83      2.75 o
  -5  -7   2      124.39      112.88      2.65 o
  -4  -7   2       34.94       31.04      1.32 o
  -3  -7   2       26.65       26.01      1.04 o
  -2  -7   2       92.74       98.78      1.85 o
  -1  -7   2      676.35      745.56      7.81 o
   0  -7   2      329.15      386.83      5.35 o
   1  -7   2        0.14        0.04      0.41 o
   2  -7   2        1.19       -0.53      0.53 o
   3  -7   2      269.90      271.07      3.69 o
   4  -7   2       17.89       15.05      0.91 o
   5  -7   2       22.50       22.50      1.02 o
   6  -7   2        5.38        3.20      0.91 o
   7  -7   2      107.11      110.84      2.79 o
   8  -7   2        4.43        5.55      1.05 o
   9  -7   2        0.01       -0.70      0.89 o
  10  -7   2        1.14        0.82      1.09 o
  -9  -6   2        5.00        6.92      2.18 o
  -8  -6   2        8.88        9.41      1.45 o
  -7  -6   2       23.92       23.82      1.43 o
  -6  -6   2       15.04       15.26      1.17 o
  -5  -6   2       85.59       77.96      2.07 o
  -4  -6   2       13.46       14.46      0.94 o
  -3  -6   2       25.37       36.19      1.16 o
  -2  -6   2       19.48       27.19      0.97 o
  -1  -6   2      228.25      233.45      2.94 o
   0  -6   2        0.96        0.93      0.36 o
   1  -6   2       56.26       63.69      1.45 o
   2  -6   2       54.91       61.59      1.43 o
   3  -6   2      156.57      157.79      2.42 o
   4  -6   2        2.60        0.96      0.57 o
   5  -6   2        0.02       -0.51      0.51 o
   6  -6   2        4.23        3.10      0.81 o
   7  -6   2       26.22       28.10      1.49 o
   8  -6   2        3.42        4.11      1.00 o
   9  -6   2        0.01       -0.90      0.90 o
  10  -6   2        5.00        6.48      1.36 o
  -9  -5   2       12.19       11.87      1.38 o
  -8  -5   2        0.85        0.67      0.84 o
  -7  -5   2        0.96        0.42      0.75 o
  -6  -5   2       68.21       68.16      1.91 o
  -5  -5   2        7.42        7.84      0.82 o
  -4  -5   2        1.11        2.02      0.50 o
  -3  -5   2      191.49      171.33      2.36 o
  -2  -5   2      123.82      139.44      2.01 o
  -1  -5   2     1758.50     1931.06     18.46 o
   0  -5   2     1147.28     1225.38     12.97 o
   1  -5   2       42.74       37.83      1.07 o
   2  -5   2      586.18      578.78      6.51 o
   3  -5   2      214.97      237.62      3.12 o
   4  -5   2      277.13      273.77      3.51 o
   5  -5   2        0.30       -0.47      0.47 o
   6  -5   2       21.96       21.21      1.16 o
   7  -5   2       88.91       88.32      2.31 o
   8  -5   2       42.39       39.82      1.75 o
   9  -5   2        6.86        8.35      1.12 o
  10  -5   2        6.74        8.82      1.42 o
  -9  -4   2        1.19        2.51      0.98 o
  -8  -4   2        9.42       10.21      1.03 o
  -7  -4   2        0.18        0.51      1.02 o
  -6  -4   2      107.56      109.39      2.26 o
  -5  -4   2        0.44       -0.25      0.53 o
  -4  -4   2        0.08       -0.48      0.48 o
  -3  -4   2       22.06       17.85      0.70 o
  -2  -4   2      203.76      223.59      2.66 o
  -1  -4   2      872.97      905.38      8.35 o
   0  -4   2       36.99       32.42      0.85 o
   1  -4   2       74.12       57.00      1.55 o
   2  -4   2        8.59        9.94      0.57 o
   3  -4   2     2937.80     3130.55     31.89 o
   4  -4   2      102.98       92.59      1.61 o
   5  -4   2       41.17       37.68      1.82 o
   6  -4   2        6.66        9.52      0.89 o
   7  -4   2       46.72       41.80      2.35 o
   8  -4   2       23.13       24.33      1.46 o
   9  -4   2        1.38        0.14      0.92 o
  10  -4   2        2.59        0.73      1.12 o
 -10  -3   2       12.43       10.82      1.49 o
  -9  -3   2       22.24       24.41      2.39 o
  -8  -3   2       12.84       13.38      1.13 o
  -7  -3   2       22.88       22.79      1.11 o
  -6  -3   2       42.11       37.13      1.24 o
  -5  -3   2        4.33        2.14      0.60 o
  -4  -3   2      126.11      140.99      2.25 o
  -3  -3   2      373.32      412.38      4.06 o
  -2  -3   2       28.23       26.60      0.74 o
  -1  -3   2     2887.11     3011.33     30.58 o
   0  -3   2      396.80      356.51      4.05 o
   1  -3   2     4396.91     4479.23     41.97 o
   2  -3   2      350.76      378.22      4.32 o
   3  -3   2     1305.80     1308.64     13.65 o
   4  -3   2      281.79      302.44      3.77 o
   5  -3   2      184.11      202.64      2.76 o
   6  -3   2      104.62       99.00      2.26 o
   7  -3   2        7.29        4.87      0.93 o
   8  -3   2        4.42        5.22      0.97 o
   9  -3   2        3.78        2.69      1.13 o
  10  -3   2        1.89        1.59      1.26 o
 -10  -2   2       19.51       20.31      1.70 o
  -9  -2   2       39.42       41.03      1.95 o
  -8  -2   2       31.43       32.47      1.65 o
  -7  -2   2        0.41       -0.54      0.54 o
  -6  -2   2        0.32        1.08      0.43 o
  -5  -2   2        5.75        8.68      0.61 o
  -4  -2   2       63.89       67.99      1.02 o
  -3  -2   2       81.91       78.50      1.22 o
  -2  -2   2     1349.06     1309.21     12.45 o
  -1  -2   2    18586.22    17939.21    167.22 o
   0  -2   2      198.35      218.79      2.39 o
   1  -2   2      417.68      439.92      4.48 o
   2  -2   2      112.74      127.97      1.76 o
   3  -2   2     2941.16     3160.27     44.54 o
   4  -2   2     1623.85     1704.13     17.87 o
   5  -2   2        6.93       10.37      0.72 o
   6  -2   2       14.10        4.81      0.92 o
   7  -2   2      171.69      173.29      3.37 o
   8  -2   2        7.60        8.51      1.09 o
   9  -2   2       20.42       17.16      2.70 o
  10  -2   2        6.65        4.76      1.23 o
 -10  -1   2       34.07       30.78      2.89 o
  -9  -1   2       19.75       19.53      1.77 o
  -8  -1   2       72.47       78.90      5.39 o
  -7  -1   2        0.90        0.22      0.51 o
  -6  -1   2       18.33       14.06      0.90 o
  -5  -1   2        4.15        3.00      0.83 o
  -4  -1   2      106.58       97.51      1.94 o
  -3  -1   2      102.82       92.14      2.94 o
  -2  -1   2     9022.67     9216.21     86.93 o
  -1  -1   2     2322.57     2326.17     21.84 o
   0  -1   2      206.23      208.73      2.25 o
   1  -1   2    10592.24    10869.34    109.22 o
   2  -1   2     3472.09     3619.56     44.03 o
   3  -1   2      169.18      142.98      2.56 o
   4  -1   2        3.98        3.57      0.47 o
   5  -1   2        8.90        6.42      0.63 o
   6  -1   2      373.53      368.29      5.62 o
   7  -1   2        8.58        9.63      1.07 o
   8  -1   2       11.83       12.48      1.23 o
   9  -1   2       17.29       15.58      1.52 o
  10  -1   2        0.00       -1.14      1.96 o
 -10   0   2       33.14       32.60      1.76 o
  -9   0   2        4.80        4.74      0.89 o
  -8   0   2       13.51       13.40      2.20 o
  -7   0   2        5.71        4.87      2.22 o
  -6   0   2        6.79        8.30      2.08 o
  -5   0   2       83.28      105.84      5.22 o
  -4   0   2       14.93       25.73      2.40 o
  -3   0   2      469.45      508.33     14.01 o
  -2   0   2     1695.81     1871.75     28.21 o
  -1   0   2        5.46        3.19      0.19 o
   0   0   2      542.05      531.79      6.87 o
   1   0   2     1819.69     1883.40     17.75 o
   2   0   2       23.94       22.32      0.67 o
   3   0   2      406.39      440.14     10.05 o
   4   0   2        0.35        1.57      0.41 o
   5   0   2       20.05       23.08      0.97 o
   6   0   2        0.06       -0.06      0.65 o
   7   0   2      188.60      196.76      3.73 o
   8   0   2        6.79        5.07      1.42 o
   9   0   2        0.39        0.28      1.17 o
  10   0   2        0.00       -1.08      1.08 o
  -9   1   2        2.83        5.24      2.71 o
  -8   1   2        0.80       -1.05      2.03 o
  -7   1   2       33.73       37.93      3.86 o
  -6   1   2      127.26      144.90      6.66 o
  -5   1   2      112.11      103.81      5.05 o
  -4   1   2      162.47      186.88      6.66 o
  -3   1   2     2872.43     3131.04     76.56 o
  -2   1   2     4643.18     4898.90     97.11 o
  -1   1   2     1066.66     1174.50     10.40 o
   0   1   2      313.04      288.97      6.47 o
   1   1   2     1871.42     1891.31     21.31 o
   2   1   2     1633.82     1692.77     19.09 o
   3   1   2       81.35       78.63      2.00 o
   4   1   2       29.81       26.09      0.99 o
   5   1   2        0.69       -0.45      0.89 o
   6   1   2      176.46      170.02      3.27 o
   7   1   2       50.85       52.75      2.53 o
   8   1   2       44.79       43.89      1.95 o
   9   1   2        9.68        5.65      1.27 o
  -9   2   2        4.65        4.68      2.73 o
  -8   2   2       36.63       38.51      4.25 o
  -7   2   2       24.59       31.07      3.62 o
  -6   2   2       30.25       28.56      3.16 o
  -5   2   2     1493.03     1586.28     40.89 o
  -4   2   2      810.80      900.23     23.86 o
  -3   2   2      584.22      637.55     22.40 o
  -2   2   2     1719.75     1725.14     16.28 o
  -1   2   2     1711.86     1573.27     14.89 o
   0   2   2      269.34      258.54      3.03 o
   1   2   2      302.34      294.17      3.47 o
   2   2   2       49.09       39.92      0.99 o
   3   2   2      551.99      659.80     10.57 o
   4   2   2      184.00      196.13      5.88 o
   5   2   2       30.15       32.65      1.43 o
   6   2   2      137.80      146.17      3.10 o
   7   2   2      151.69      166.91      4.38 o
   8   2   2        6.03        4.01      1.11 o
   9   2   2        0.02       -1.10      1.10 o
  -8   3   2       49.70       51.16      4.81 o
  -7   3   2       83.89       89.40      5.57 o
  -6   3   2      178.15      193.04      7.91 o
  -5   3   2      172.38      179.37      3.29 o
  -4   3   2       56.43       60.45      1.09 o
  -3   3   2        0.07        0.22      0.21 o
  -2   3   2     1171.48     1100.56      9.84 o
  -1   3   2      261.05      247.69      2.53 o
   0   3   2     1059.85     1024.60     10.80 o
   1   3   2      724.69      746.05      8.10 o
   2   3   2      192.09      189.24      2.62 o
   3   3   2       40.18       43.06      1.24 o
   4   3   2      176.49      174.81      2.67 o
   5   3   2       31.91       32.41      1.30 o
   6   3   2        9.65        5.76      0.98 o
   7   3   2      107.86      114.39      5.56 o
   8   3   2        0.00       -1.02      1.02 o
   9   3   2        0.37       -0.96      2.03 o
 -10   4   2        6.04        5.36      1.23 o
  -9   4   2       51.59       47.72      2.84 o
  -8   4   2      180.31      178.51      4.62 o
  -7   4   2       61.51       65.62      1.89 o
  -6   4   2        0.07       -0.27      0.47 o
  -5   4   2       55.30       50.20      1.03 o
  -4   4   2        1.06        1.72      0.35 o
  -3   4   2      180.76      165.46      2.02 o
  -2   4   2      161.57      139.24      1.79 o
  -1   4   2       35.85       28.62      0.82 o
   0   4   2     1061.49     1067.58     11.37 o
   1   4   2       76.41       69.19      1.41 o
   2   4   2        0.73        1.50      0.48 o
   3   4   2       37.81       34.25      1.17 o
   4   4   2        4.26        6.39      0.75 o
   5   4   2        0.24        0.78      0.74 o
   6   4   2       22.43       21.00      1.47 o
   7   4   2       14.29       17.37      1.50 o
   8   4   2        0.26       -1.67      1.67 o
 -11   5   2        6.31        6.06      1.32 o
 -10   5   2        7.00        6.14      0.98 o
  -9   5   2        4.79        1.61      0.83 o
  -8   5   2       35.11       34.37      1.69 o
  -7   5   2       24.48       26.28      1.33 o
  -6   5   2       18.10       18.97      0.95 o
  -5   5   2        7.23        5.58      0.52 o
  -4   5   2        0.15       -0.31      0.31 o
  -3   5   2      128.48      131.67      1.82 o
  -2   5   2      992.20     1042.25     11.13 o
  -1   5   2      361.06      367.29      4.45 o
   0   5   2       52.87       44.51      1.33 o
   1   5   2      135.14      141.18      2.30 o
   2   5   2       36.50       35.11      1.24 o
   3   5   2      236.02      240.75      3.51 o
   4   5   2       21.06       20.55      1.48 o
   5   5   2       27.13       28.91      1.60 o
   6   5   2       18.64       20.49      1.69 o
   7   5   2        0.00       -0.91      1.32 o
   8   5   2        8.21        5.69      1.76 o
 -11   6   2        5.22        4.27      1.04 o
 -10   6   2        6.91        9.53      1.19 o
  -9   6   2        0.70        0.21      0.77 o
  -8   6   2        3.19        5.53      0.83 o
  -7   6   2        7.22        9.63      1.28 o
  -6   6   2      111.52      117.03      2.39 o
  -5   6   2       15.99       14.04      0.79 o
  -4   6   2       49.02       35.87      1.15 o
  -3   6   2      503.47      548.87      6.30 o
  -2   6   2      110.77      126.61      2.12 o
  -1   6   2       61.54       62.97      1.50 o
   0   6   2      487.16      524.32      6.78 o
   1   6   2        0.15       -0.51      0.51 o
   2   6   2       10.44        8.95      0.83 o
   3   6   2       62.89       69.19      1.86 o
   4   6   2       58.53       60.76      1.86 o
   5   6   2       57.04       53.71      2.28 o
   6   6   2        1.65       -1.52      1.71 o
   7   6   2       20.37       22.01      2.17 o
   8   6   2        2.24        0.81      1.62 o
 -11   7   2        2.09        0.78      0.98 o
 -10   7   2        0.09        0.10      0.95 o
  -9   7   2        4.54        4.27      1.48 o
  -8   7   2        5.07        6.02      0.77 o
  -7   7   2       82.74       96.73      3.58 o
  -6   7   2       21.95       18.72      1.12 o
  -5   7   2        9.19        7.61      0.73 o
  -4   7   2       67.33       65.55      1.54 o
  -3   7   2       68.45       78.39      1.74 o
  -2   7   2        0.34       -0.52      0.52 o
  -1   7   2        9.42        7.78      0.91 o
   0   7   2       70.18       51.44      1.68 o
   1   7   2      205.46      190.61      3.09 o
   2   7   2      152.73      147.08      2.75 o
   3   7   2       21.74       24.95      1.29 o
   4   7   2       28.79       36.63      1.93 o
   5   7   2        0.29       -0.81      1.21 o
   6   7   2        3.56        5.92      1.59 o
   7   7   2        1.19        2.02      1.66 o
 -10   8   2        6.92        7.29      1.36 o
  -9   8   2        0.62        0.06      0.80 o
  -8   8   2        8.34       11.68      1.03 o
  -7   8   2       19.07       19.72      1.28 o
  -6   8   2       52.43       44.15      2.60 o
  -5   8   2       85.20       87.48      1.93 o
  -4   8   2      293.93      283.58      3.93 o
  -3   8   2      147.11      152.27      2.62 o
  -2   8   2        0.83        1.35      0.62 o
  -1   8   2        2.22        0.30      0.63 o
   0   8   2      122.97      135.56      2.83 o
   1   8   2      186.15      179.57      3.43 o
   2   8   2      236.39      223.15      4.04 o
   3   8   2      178.21      184.31      3.72 o
   4   8   2        6.83        8.42      2.13 o
   5   8   2        9.32       11.70      1.87 o
   6   8   2        0.88        1.57      1.53 o
   7   8   2        5.57        9.13      4.48 o
 -10   9   2        0.70        2.33      1.51 o
  -9   9   2        0.66        0.47      0.93 o
  -8   9   2        4.04        4.19      0.91 o
  -7   9   2       40.09       40.25      1.86 o
  -6   9   2       11.70        9.71      1.17 o
  -5   9   2       21.17       14.39      1.04 o
  -4   9   2        8.73        7.39      0.90 o
  -3   9   2        7.18        7.13      0.89 o
  -2   9   2       95.62       97.31      2.50 o
  -1   9   2       33.75       34.83      1.66 o
   0   9   2      469.14      451.96      6.56 o
   1   9   2      705.19      683.39      9.20 o
   2   9   2      219.76      225.49      4.25 o
   3   9   2      200.42      227.42      4.72 o
   4   9   2       19.94       22.46      2.23 o
   5   9   2        0.40        0.70      1.59 o
   6   9   2        1.82        0.96      1.78 o
 -10  10   2        0.29        1.08      1.18 o
  -9  10   2        0.50        1.20      1.05 o
  -8  10   2       23.78       21.93      1.42 o
  -7  10   2        0.42        1.05      0.95 o
  -6  10   2        1.04       -0.88      0.88 o
  -5  10   2        2.79       -1.01      1.01 o
  -4  10   2        9.70        9.61      1.17 o
  -3  10   2        1.07       -0.88      0.88 o
  -2  10   2       42.64       34.79      1.76 o
  -1  10   2      132.92      124.30      3.47 o
   0  10   2       32.32       33.85      2.07 o
   1  10   2       29.78       29.29      2.03 o
   2  10   2      149.31      150.65      4.14 o
   3  10   2        2.60        7.66      2.06 o
   4  10   2        7.06        6.36      2.67 o
   5  10   2        0.63        0.57      2.59 o
 -10  11   2        4.73        5.53      2.61 o
  -9  11   2        6.58       11.57      2.60 o
  -8  11   2        9.52       10.59      1.53 o
  -7  11   2        4.61        3.75      1.26 o
  -6  11   2        3.98        4.44      1.41 o
  -5  11   2      102.06      100.23      3.15 o
  -4  11   2       18.22       13.82      1.44 o
  -3  11   2        9.20        2.97      1.49 o
  -2  11   2       32.95       32.73      2.14 o
  -1  11   2        5.38        2.46      1.48 o
   0  11   2       40.27       34.34      2.27 o
   1  11   2        2.11        1.62      1.54 o
   2  11   2        6.25        7.12      1.78 o
   3  11   2        1.68        3.70      2.13 o
   4  11   2        3.14       -0.16      2.77 o
   5  11   2        3.72        0.81      2.93 o
  -9  12   2        1.81        3.55      4.06 o
  -8  12   2        0.42        0.20      1.54 o
  -7  12   2       10.56       15.93      1.73 o
  -6  12   2       51.58       57.10      7.48 o
  -5  12   2        0.68       -0.99      1.26 o
  -4  12   2        8.38        3.86      1.55 o
  -3  12   2        2.73       -1.35      1.42 o
  -2  12   2       69.55       60.06      2.85 o
  -1  12   2        2.49        1.22      1.55 o
   0  12   2        1.02       -0.97      1.62 o
   1  12   2       10.60       12.30      2.04 o
   2  12   2       28.69       29.70      3.56 o
   3  12   2        3.31       -2.85      2.85 o
   4  12   2        2.43       -0.65      3.19 o
  -8  13   2       22.74       25.89      2.83 o
  -7  13   2        2.35        1.78      1.43 o
  -6  13   2       18.37       16.61      2.74 o
  -5  13   2        2.32        1.69      2.09 o
  -4  13   2        2.93       -0.29      1.71 o
  -3  13   2        8.73       10.13      1.86 o
  -2  13   2        2.89        2.09      1.72 o
  -1  13   2        1.27        2.13      1.79 o
   0  13   2        0.06       -0.10      1.85 o
   1  13   2        0.81        1.17      1.96 o
   2  13   2        1.27       -2.75      2.75 o
   3  13   2       11.76        9.97      3.66 o
  -7  14   2        2.16       -1.93      2.24 o
  -6  14   2        4.18       -0.65      2.39 o
  -5  14   2        0.02       -2.15      2.15 o
  -4  14   2        0.49        0.41      1.86 o
  -3  14   2       10.21       11.37      2.23 o
  -2  14   2       15.27       16.12      2.34 o
  -1  14   2       34.23       35.96      2.85 o
   0  14   2       15.22       10.53      2.40 o
   1  14   2        0.59       -2.51      2.51 o
  -6  15   2        9.81       10.58      3.06 o
  -5  15   2        0.88       -1.13      2.49 o
  -4  15   2        0.34        0.88      2.72 o
  -3  15   2        7.08        7.05      2.57 o
  -2  15   2       22.50       26.39      4.14 o
  -1  15   2        1.31        0.20      2.21 o
   0  15   2        0.60        2.05      5.09 o
   1 -16   3        0.14       -0.19      2.21 o
   2 -16   3        2.75       10.31      2.45 o
   3 -16   3        0.12       -2.37      2.37 o
   4 -16   3        0.42       -0.91      2.47 o
  -1 -15   3        6.73        6.90      2.70 o
   0 -15   3        0.35        0.55      2.08 o
   1 -15   3       11.12       12.77      2.43 o
   2 -15   3        5.40        0.70      2.08 o
   3 -15   3        0.08        1.78      1.99 o
   4 -15   3        0.26       -0.59      2.44 o
   5 -15   3        1.71        1.77      2.85 o
   6 -15   3       15.14       17.96      3.45 o
  -3 -14   3        3.97        3.70      3.40 o
  -2 -14   3        1.28        1.87      2.26 o
  -1 -14   3       38.52       49.82      3.87 o
   0 -14   3        0.64       -0.12      1.86 o
   1 -14   3        0.13       -1.73      1.73 o
   2 -14   3        5.29        1.55      2.54 o
   3 -14   3       13.59       12.69      2.14 o
   4 -14   3       11.94       17.72      2.58 o
   5 -14   3        0.88       -1.68      2.33 o
   6 -14   3        1.23       -1.12      2.48 o
   7 -14   3        4.45        6.03      2.89 o
  -4 -13   3        1.61       -2.71      2.71 o
  -3 -13   3        0.83       -2.47      2.47 o
  -2 -13   3        0.69        0.20      1.99 o
  -1 -13   3        2.41        0.44      1.70 o
   0 -13   3        6.45        5.91      1.90 o
   1 -13   3        6.11        4.46      1.86 o
   2 -13   3        2.64        5.94      1.86 o
   3 -13   3       49.25       71.18      3.19 o
   4 -13   3       17.27       20.31      2.15 o
   5 -13   3       56.51       67.76      4.47 o
   6 -13   3       77.04       88.41      5.00 o
   7 -13   3        9.78       10.48      5.26 o
   8 -13   3        0.05       -0.57      1.90 o
  -5 -12   3       21.19       18.91      3.37 o
  -4 -12   3        1.67       -0.66      2.50 o
  -3 -12   3        0.08        1.98      2.37 o
  -2 -12   3        9.05       11.97      2.24 o
  -1 -12   3        2.13        1.08      1.56 o
   0 -12   3       19.08       17.75      2.29 o
   1 -12   3       30.29       31.00      3.06 o
   2 -12   3        9.61       10.83      1.77 o
   3 -12   3      363.17      393.07      7.06 o
   4 -12   3       16.33       21.13      2.01 o
   5 -12   3        5.18        5.45      1.58 o
   6 -12   3        1.72       -0.03      1.63 o
   7 -12   3       23.73       31.51      2.76 o
   8 -12   3        0.88        0.33      1.77 o
  -6 -11   3        0.57       -2.17      2.47 o
  -5 -11   3       22.83       22.41      5.41 o
  -4 -11   3       14.03        7.96      3.01 o
  -3 -11   3       10.86       10.31      2.03 o
  -2 -11   3        1.69        0.12      1.38 o
  -1 -11   3        1.92        1.10      0.98 o
   0 -11   3       17.68       16.04      1.54 o
   1 -11   3       10.56        9.21      1.77 o
   2 -11   3       33.61       32.59      2.12 o
   3 -11   3       78.80       89.02      4.44 o
   4 -11   3      139.55      152.05      4.23 o
   5 -11   3       23.54       24.57      1.88 o
   6 -11   3        2.57        2.60      1.52 o
   7 -11   3        2.11        3.38      1.56 o
   8 -11   3        0.15       -0.15      1.50 o
   9 -11   3        0.07        0.00      1.72 o
  -6 -10   3        4.23        1.90      2.77 o
  -5 -10   3        0.00       -1.31      1.35 o
  -4 -10   3        7.07        5.16      1.25 o
  -3 -10   3       23.92       17.15      1.37 o
  -2 -10   3        1.16       -0.85      0.85 o
  -1 -10   3        1.92       -0.60      0.81 o
   0 -10   3      164.18      162.87      3.91 o
   1 -10   3      194.11      196.82      4.31 o
   2 -10   3      147.80      157.14      3.43 o
   3 -10   3      371.70      375.24      5.79 o
   4 -10   3        0.28        2.48      1.00 o
   5 -10   3        9.59        9.12      1.36 o
   6 -10   3        0.31       -0.32      1.28 o
   7 -10   3        0.19       -0.99      1.28 o
   8 -10   3       16.22       14.66      1.97 o
   9 -10   3        0.82       -0.48      1.65 o
  -7  -9   3        0.23       -1.21      1.21 o
  -6  -9   3       46.60       38.61      2.15 o
  -5  -9   3       41.44       35.94      1.98 o
  -4  -9   3      238.93      227.36      5.15 o
  -3  -9   3       10.37        5.88      0.99 o
  -2  -9   3       19.64       23.40      1.27 o
  -1  -9   3      268.83      256.56      3.82 o
   0  -9   3        4.02        5.26      0.98 o
   1  -9   3       86.32       79.19      2.85 o
   2  -9   3        0.37        1.07      0.90 o
   3  -9   3       11.15       15.24      1.10 o
   4  -9   3       99.07      100.33      2.28 o
   5  -9   3       20.43       19.27      1.17 o
   6  -9   3       23.00       23.75      1.58 o
   7  -9   3       17.43       16.98      1.83 o
   8  -9   3        8.15        9.00      1.66 o
   9  -9   3        0.05       -1.06      1.35 o
  -8  -8   3        4.70        4.62      1.48 o
  -7  -8   3        4.36        1.94      1.75 o
  -6  -8   3       37.23       31.84      1.92 o
  -5  -8   3       30.75       30.92      1.82 o
  -4  -8   3        5.44        2.47      0.87 o
  -3  -8   3      327.40      306.34      4.02 o
  -2  -8   3       79.33      100.21      1.97 o
  -1  -8   3       73.37       84.02      1.77 o
   0  -8   3        2.51        2.72      0.73 o
   1  -8   3       18.18       19.55      1.20 o
   2  -8   3       76.58       72.80      1.84 o
   3  -8   3      206.39      216.18      3.31 o
   4  -8   3        3.79        2.25      0.71 o
   5  -8   3        0.40       -0.65      0.65 o
   6  -8   3        1.08        0.49      0.90 o
   7  -8   3       18.26       15.54      1.39 o
   8  -8   3       26.32       24.51      1.67 o
   9  -8   3        6.85        3.43      1.20 o
  10  -8   3        0.06        0.28      1.51 o
  -8  -7   3        8.11        5.30      1.42 o
  -7  -7   3        0.55       -0.42      1.70 o
  -6  -7   3        4.85        3.85      1.01 o
  -5  -7   3       45.16       42.33      1.74 o
  -4  -7   3       69.84       57.60      2.10 o
  -3  -7   3        9.34       10.91      0.80 o
  -2  -7   3      136.07      149.63      2.35 o
  -1  -7   3      352.29      357.17      4.25 o
   0  -7   3      668.25      724.52      9.06 o
   1  -7   3      235.66      271.19      4.12 o
   2  -7   3      410.52      423.68      5.29 o
   3  -7   3      252.85      242.05      3.46 o
   4  -7   3      141.94      154.20      2.58 o
   5  -7   3        8.92        9.09      0.88 o
   6  -7   3       86.32       79.32      2.42 o
   7  -7   3       69.30       60.60      2.92 o
   8  -7   3        1.08       -0.89      0.89 o
   9  -7   3        0.01       -0.25      1.14 o
  10  -7   3        2.73        2.06      1.21 o
  -9  -6   3        5.74        4.35      1.20 o
  -8  -6   3        9.54        5.38      1.10 o
  -7  -6   3        1.47        0.29      0.82 o
  -6  -6   3       12.55        8.79      1.02 o
  -5  -6   3        7.64        8.55      0.94 o
  -4  -6   3        2.57        0.95      0.75 o
  -3  -6   3       11.59       12.16      0.76 o
  -2  -6   3        3.03        3.35      0.58 o
  -1  -6   3       38.07       50.33      1.38 o
   0  -6   3        2.92        5.33      0.62 o
   1  -6   3        0.62        0.12      0.38 o
   2  -6   3       91.47       81.70      1.72 o
   3  -6   3       39.58       47.88      1.41 o
   4  -6   3       55.33       55.79      1.51 o
   5  -6   3       76.13       70.66      1.68 o
   6  -6   3        0.10       -0.79      0.79 o
   7  -6   3       48.15       45.19      1.90 o
   8  -6   3        1.07        0.44      1.41 o
   9  -6   3        6.77        8.98      1.31 o
  10  -6   3        2.60        2.43      1.27 o
  -9  -5   3        1.79        0.82      0.93 o
  -8  -5   3        5.86        6.95      1.13 o
  -7  -5   3       16.12       15.19      1.16 o
  -6  -5   3       19.54       21.28      1.41 o
  -5  -5   3       34.83       32.70      1.29 o
  -4  -5   3       19.19       17.50      0.80 o
  -3  -5   3        0.23       -0.46      0.46 o
  -2  -5   3       11.37       11.35      0.60 o
  -1  -5   3      310.00      307.17      3.59 o
   0  -5   3      814.62      846.86      8.58 o
   1  -5   3     1458.35     1486.89     15.63 o
   2  -5   3        6.20        8.48      0.71 o
   3  -5   3        5.12        4.18      0.61 o
   4  -5   3      392.70      433.63      5.20 o
   5  -5   3      150.93      152.70      4.18 o
   6  -5   3       11.45       13.27      1.12 o
   7  -5   3        7.71        7.84      1.04 o
   8  -5   3        6.17        7.12      1.15 o
   9  -5   3        3.94        2.64      1.07 o
  10  -5   3        1.08       -1.07      1.07 o
 -10  -4   3        0.00        0.06      2.90 o
  -9  -4   3        0.31        0.55      0.79 o
  -8  -4   3        0.50       -0.15      0.70 o
  -7  -4   3       46.99       48.36      2.07 o
  -6  -4   3       54.16       50.68      1.56 o
  -5  -4   3      150.56      135.96      2.44 o
  -4  -4   3       98.72       82.73      2.30 o
  -3  -4   3      190.95      203.85      2.40 o
  -2  -4   3      762.47      686.40      6.96 o
  -1  -4   3      907.41      857.41      9.23 o
   0  -4   3      356.64      383.74      4.51 o
   1  -4   3      431.38      446.55      5.15 o
   2  -4   3      787.73      801.73      8.74 o
   3  -4   3      167.88      175.97      2.52 o
   4  -4   3        0.36       -0.11      0.53 o
   5  -4   3        4.19        3.17      0.57 o
   6  -4   3        3.28        1.64      0.79 o
   7  -4   3        3.64        0.89      0.90 o
   8  -4   3        4.78        3.16      1.12 o
   9  -4   3        0.13       -0.34      0.98 o
  10  -4   3        4.97        4.75      1.35 o
 -10  -3   3        5.82        7.55      1.16 o
  -9  -3   3       21.87       19.15      1.94 o
  -8  -3   3       63.36       64.51      3.12 o
  -7  -3   3        2.18       -0.23      0.86 o
  -6  -3   3        0.16       -0.24      0.64 o
  -5  -3   3       69.91       84.76      1.54 o
  -4  -3   3        0.07       -0.38      0.38 o
  -3  -3   3      220.41      231.54      2.70 o
  -2  -3   3     1019.92     1044.99     10.16 o
  -1  -3   3      343.76      336.20      3.91 o
   0  -3   3      436.09      460.84      5.18 o
   1  -3   3      382.23      353.60      3.84 o
   2  -3   3       86.20       75.73      1.81 o
   3  -3   3      166.58      139.50      2.11 o
   4  -3   3      214.64      207.11      2.85 o
   5  -3   3      221.52      205.02      3.20 o
   6  -3   3       16.25       13.88      1.10 o
   7  -3   3        3.53       -1.87      1.87 o
   8  -3   3        3.73        1.54      0.97 o
   9  -3   3        0.74        0.67      1.04 o
  10  -3   3        0.21       -0.64      1.16 o
 -10  -2   3        0.01       -0.82      1.35 o
  -9  -2   3        2.06        2.42      0.84 o
  -8  -2   3        1.52        2.20      0.76 o
  -7  -2   3       13.86       16.51      1.07 o
  -6  -2   3        7.51       10.16      0.69 o
  -5  -2   3        0.02       -0.33      0.33 o
  -4  -2   3      372.43      389.46      4.40 o
  -3  -2   3        0.14       -0.32      0.32 o
  -2  -2   3     2968.71     3187.68     27.81 o
  -1  -2   3       15.30       20.26      0.67 o
   0  -2   3       10.39       14.04      0.58 o
   1  -2   3       45.80       42.12      0.90 o
   2  -2   3      689.79      756.40      8.18 o
   3  -2   3      208.80      234.37      3.03 o
   4  -2   3      176.04      196.79      4.07 o
   5  -2   3       12.58       11.79      0.93 o
   6  -2   3       52.65       48.55      1.80 o
   7  -2   3       14.41        8.54      1.66 o
   8  -2   3        0.07       -0.79      1.12 o
   9  -2   3       13.55       10.22      1.36 o
  10  -2   3        4.09        4.74      1.66 o
 -10  -1   3        9.88        8.86      1.01 o
  -9  -1   3       12.57       10.95      1.47 o
  -8  -1   3       20.78       23.91      1.23 o
  -7  -1   3       14.62       11.82      0.80 o
  -6  -1   3       24.74       25.76      1.04 o
  -5  -1   3       27.75       29.75      1.82 o
  -4  -1   3        5.20        5.85      0.49 o
  -3  -1   3     2593.28     2788.46     26.20 o
  -2  -1   3     4044.48     4188.22     34.48 o
  -1  -1   3      288.17      329.80      3.70 o
   0  -1   3       89.76       91.11      1.27 o
   1  -1   3     2430.63     2537.90     22.35 o
   2  -1   3     2921.89     3177.46     30.05 o
   3  -1   3      512.88      519.48      5.88 o
   4  -1   3      162.29      160.89      2.66 o
   5  -1   3       65.11       74.56      1.76 o
   6  -1   3      108.12      103.39      3.67 o
   7  -1   3      420.16      423.17      6.75 o
   8  -1   3        0.08       -0.84      0.84 o
   9  -1   3        1.56       -0.06      1.10 o
  10  -1   3        5.28        3.21      1.35 o
 -10   0   3       14.48       19.81      4.25 o
  -9   0   3       10.04       11.63      3.37 o
  -8   0   3       35.98       38.94      4.48 o
  -7   0   3       86.63       84.94      5.42 o
  -6   0   3        6.18        6.25      1.95 o
  -5   0   3      572.22      636.79     18.31 o
  -4   0   3       44.44       49.89      3.14 o
  -3   0   3      801.20      897.43     13.55 o
  -2   0   3      628.82      632.98      6.18 o
  -1   0   3      447.95      470.76      4.72 o
   0   0   3        5.83        3.96      0.29 o
   1   0   3       76.36       75.32      1.20 o
   2   0   3       37.21       31.07      0.94 o
   3   0   3       55.31       44.79      1.07 o
   4   0   3      279.66      285.32      3.69 o
   5   0   3        3.84        5.04      0.80 o
   6   0   3       11.06       11.08      1.11 o
   7   0   3      196.73      215.00      6.54 o
   8   0   3        4.09        1.06      1.04 o
   9   0   3        0.00       -1.08      1.08 o
 -10   1   3        5.22        3.99      3.18 o
  -9   1   3        1.77        0.88      2.22 o
  -8   1   3       18.03       19.73      3.39 o
  -7   1   3        1.61        0.55      1.71 o
  -6   1   3       28.13       31.25      3.23 o
  -5   1   3       15.61       14.24      2.16 o
  -4   1   3      327.80      363.69     11.08 o
  -3   1   3      113.24      107.04      2.03 o
  -2   1   3       90.99       97.46      2.05 o
  -1   1   3      140.16      141.56      1.86 o
   0   1   3      451.66      458.03      5.41 o
   1   1   3     1371.63     1403.09     14.63 o
   2   1   3      257.91      313.81      3.83 o
   3   1   3       90.97      103.89      1.81 o
   4   1   3       18.33       23.12      0.98 o
   5   1   3       19.67       25.33      0.99 o
   6   1   3      145.03      150.46      3.26 o
   7   1   3       26.61       23.40      1.87 o
   8   1   3       32.68       32.17      1.82 o
   9   1   3        0.01       -1.09      1.09 o
 -10   2   3        3.47        5.20      3.18 o
  -9   2   3        0.51       -1.64      1.89 o
  -8   2   3       78.60       77.92      5.61 o
  -7   2   3      311.89      336.92     12.16 o
  -6   2   3      735.26      798.42     22.71 o
  -5   2   3     1783.35     1989.34     50.53 o
  -4   2   3        0.80        1.94      0.35 o
  -3   2   3       55.73       55.79      1.01 o
  -2   2   3      646.51      675.85      6.19 o
  -1   2   3       18.04       14.59      0.56 o
   0   2   3      440.65      412.15      4.08 o
   1   2   3      641.26      634.77      7.02 o
   2   2   3      697.77      716.23      7.93 o
   3   2   3       21.97       19.42      0.87 o
   4   2   3       26.94       30.31      1.13 o
   5   2   3       67.63       68.88      2.48 o
   6   2   3        1.10        1.77      0.89 o
   7   2   3       19.61       21.09      1.54 o
   8   2   3        1.69        2.02      1.18 o
   9   2   3        0.07       -1.92      2.13 o
 -10   3   3       13.74       13.50      3.47 o
  -9   3   3        4.56        5.51      2.65 o
  -8   3   3      104.73      121.40      6.95 o
  -6   3   3      125.22      119.34      6.56 o
  -5   3   3       52.24       57.95      1.91 o
  -4   3   3      275.56      308.50      3.79 o
  -3   3   3        2.37        3.04      0.30 o
  -2   3   3     2493.72     2431.08     22.91 o
  -1   3   3      162.18      170.00      1.94 o
   0   3   3      263.40      227.51      3.13 o
   1   3   3      477.29      453.72      5.30 o
   2   3   3     1516.05     1563.57     16.48 o
   3   3   3      288.78      313.75      4.10 o
   4   3   3        0.53       -0.59      0.59 o
   5   3   3        2.59        2.27      0.83 o
   6   3   3       87.93       86.91      2.61 o
   7   3   3        2.32        4.59      1.13 o
   8   3   3       10.27        6.69      2.35 o
   9   3   3        2.43       -0.46      1.51 o
  -9   4   3       16.27       14.36      3.33 o
  -8   4   3       81.66       75.73      2.03 o
  -7   4   3      318.67      319.24      5.64 o
  -6   4   3       33.34       36.19      1.37 o
  -5   4   3       66.14       80.14      1.36 o
  -4   4   3        7.70       13.03      0.58 o
  -3   4   3        5.04        9.04      0.50 o
  -2   4   3     1249.29     1300.91     12.58 o
  -1   4   3     2287.15     2277.45     20.24 o
   0   4   3      428.95      435.68      8.64 o
   1   4   3        2.38        1.75      0.48 o
   2   4   3       25.96       28.23      1.10 o
   3   4   3      218.10      219.71      3.27 o
   4   4   3        6.72        6.22      0.80 o
   5   4   3       16.83       20.02      1.40 o
   6   4   3       39.53       39.70      1.96 o
   7   4   3        5.59        3.18      1.46 o
   8   4   3        2.61        2.07      1.44 o
 -10   5   3        8.57        5.55      1.15 o
  -9   5   3        6.23        4.27      1.20 o
  -8   5   3        3.75        1.57      0.67 o
  -7   5   3        0.66        0.45      0.61 o
  -6   5   3      110.86      116.21      1.87 o
  -5   5   3       18.79       21.39      0.80 o
  -4   5   3       25.74       22.05      0.76 o
  -3   5   3        0.74        1.41      0.39 o
  -2   5   3      144.00      141.32      1.97 o
  -1   5   3      470.52      485.96      8.22 o
   0   5   3        7.70        8.84      0.67 o
   1   5   3       14.95       12.31      0.82 o
   2   5   3      190.43      186.71      2.95 o
   3   5   3      150.22      148.71      2.66 o
   4   5   3        9.69        8.50      0.93 o
   5   5   3       21.09       22.14      1.55 o
   6   5   3        1.78        2.37      1.74 o
   7   5   3        1.94        1.26      1.60 o
   8   5   3        2.96        1.77      1.62 o
 -11   6   3        0.63        0.13      0.80 o
 -10   6   3        0.69        0.56      0.80 o
  -9   6   3        0.57       -0.14      0.63 o
  -8   6   3       35.95       35.85      1.46 o
  -7   6   3      287.06      288.66      5.49 o
  -6   6   3        0.19        0.55      0.53 o
  -5   6   3       26.83       22.56      0.81 o
  -4   6   3      239.98      226.28      2.85 o
  -3   6   3      229.20      220.40      2.81 o
  -2   6   3      112.79      127.84      2.20 o
  -1   6   3     1084.95     1070.30     11.71 o
   0   6   3       36.75       42.29      1.55 o
   1   6   3       38.11       37.30      2.08 o
   2   6   3      120.85      131.28      2.53 o
   3   6   3       64.95       69.48      1.97 o
   4   6   3      350.58      351.30      6.13 o
   5   6   3        8.41        7.01      1.55 o
   6   6   3        4.61        6.86      1.65 o
   7   6   3        0.61        0.13      1.55 o
 -11   7   3        3.16        3.13      1.02 o
 -10   7   3        7.97        9.38      1.31 o
  -9   7   3        0.27        0.77      0.67 o
  -8   7   3        9.93       13.20      1.04 o
  -7   7   3      100.41       97.63      5.26 o
  -6   7   3        2.28        1.03      0.70 o
  -5   7   3        0.04       -0.49      0.49 o
  -4   7   3       59.55       61.44      1.52 o
  -3   7   3       34.73       36.13      1.28 o
  -2   7   3       10.37       13.83      0.86 o
  -1   7   3        1.26       -0.18      0.54 o
   0   7   3      119.96      112.18      2.48 o
   1   7   3      618.92      595.83      7.31 o
   2   7   3     1083.52     1041.17     12.92 o
   3   7   3      210.86      206.03      3.90 o
   4   7   3       22.77       27.44      1.85 o
   5   7   3        5.77        3.55      1.50 o
   6   7   3       14.78       19.08      2.16 o
   7   7   3        0.11       -0.44      1.53 o
 -10   8   3       39.17       43.66      4.55 o
  -9   8   3       43.23       49.34      3.13 o
  -8   8   3        5.82        7.38      2.49 o
  -7   8   3      138.03      135.29      4.94 o
  -6   8   3       46.91       41.57      1.77 o
  -5   8   3        6.02        3.05      0.76 o
  -4   8   3       99.27       91.77      2.01 o
  -3   8   3       12.89       10.07      0.85 o
  -2   8   3       12.30        9.96      0.87 o
  -1   8   3       38.11       40.93      1.68 o
   0   8   3        8.90        6.82      1.02 o
   1   8   3        8.34        5.90      1.13 o
   2   8   3        1.92        3.28      1.10 o
   3   8   3       27.87       28.68      1.77 o
   4   8   3       51.86       50.20      4.80 o
   5   8   3        5.98        2.48      1.59 o
   6   8   3        3.56        3.87      2.16 o
 -10   9   3       17.37       23.63      4.75 o
  -9   9   3        0.91        0.32      1.00 o
  -8   9   3        7.78       12.54      1.39 o
  -7   9   3        2.02        2.66      1.35 o
  -6   9   3        0.29       -0.78      0.78 o
  -5   9   3        0.07       -0.77      0.77 o
  -4   9   3        4.38        2.83      0.76 o
  -3   9   3        0.98       -0.78      0.78 o
  -2   9   3       57.80       50.74      1.94 o
  -1   9   3       53.87       54.94      2.39 o
   0   9   3       32.64       25.71      1.88 o
   1   9   3      129.61      122.54      3.56 o
   2   9   3      359.57      376.76      6.84 o
   3   9   3       76.94       80.18      3.85 o
   4   9   3        7.04        5.16      2.62 o
   5   9   3        3.69        4.96      2.62 o
   6   9   3        0.57        1.90      2.85 o
 -10  10   3       50.45       58.96      8.78 o
  -9  10   3       10.34       13.00      1.27 o
  -8  10   3        0.21       -0.15      0.93 o
  -7  10   3       43.43       51.88      2.21 o
  -6  10   3       45.73       44.09      2.02 o
  -5  10   3      125.16      122.95      3.39 o
  -4  10   3       10.04        7.52      1.15 o
  -3  10   3       10.22        6.83      1.32 o
  -2  10   3      179.77      169.68      4.01 o
  -1  10   3       70.36       56.98      2.61 o
   0  10   3       51.96       56.34      2.68 o
   1  10   3       36.00       44.51      2.49 o
   2  10   3        9.97       11.70      1.88 o
   3  10   3       18.59       16.30      2.45 o
   4  10   3        0.19       -2.29      2.46 o
   5  10   3       16.60       20.61      4.41 o
 -10  11   3        9.28       10.56      2.98 o
  -9  11   3        2.42        5.52      1.34 o
  -8  11   3        1.33        2.26      1.46 o
  -7  11   3       14.79       16.68      1.92 o
  -6  11   3       43.38       43.94      2.48 o
  -5  11   3        5.63        5.04      1.40 o
  -4  11   3       26.22       22.43      1.61 o
  -3  11   3       25.43       23.99      1.96 o
  -2  11   3        0.03       -1.27      1.27 o
  -1  11   3       16.04       12.44      1.79 o
   0  11   3        3.40        3.75      1.59 o
   1  11   3      148.38      150.10      4.29 o
   2  11   3        5.87        6.38      1.86 o
   3  11   3        2.61       -1.36      2.16 o
   4  11   3        6.23        1.69      4.74 o
  -9  12   3        1.40        2.71      1.43 o
  -8  12   3        0.65        0.00      1.28 o
  -7  12   3        0.07       -1.35      1.35 o
  -6  12   3        4.29        3.87      1.69 o
  -5  12   3       71.93       77.29      3.05 o
  -4  12   3       41.13       39.68      2.31 o
  -3  12   3       19.90       24.85      2.06 o
  -2  12   3       21.28       25.29      3.23 o
  -1  12   3       33.64       35.91      2.53 o
   0  12   3        5.33        6.04      1.87 o
   1  12   3       11.30       13.43      2.18 o
   2  12   3        0.27       -2.31      3.50 o
   3  12   3        0.02       -1.65      3.02 o
  -8  13   3        3.32        2.43      1.54 o
  -7  13   3        4.27        4.52      1.79 o
  -6  13   3       17.27       17.88      3.59 o
  -5  13   3        7.41        1.81      2.17 o
  -4  13   3        0.37       -1.63      1.63 o
  -3  13   3       26.14       21.39      3.15 o
  -2  13   3       27.19       28.42      2.42 o
  -1  13   3       15.34       19.12      2.30 o
   0  13   3       11.74       14.71      2.48 o
   1  13   3        0.02       -2.00      2.00 o
   2  13   3        5.83       10.96      2.98 o
  -7  14   3        0.18       -1.31      2.42 o
  -6  14   3        0.02       -2.25      2.97 o
  -5  14   3        0.01       -2.22      2.22 o
  -4  14   3        1.55       -1.23      1.91 o
  -3  14   3        1.54        1.46      1.83 o
  -2  14   3       12.80       10.11      2.24 o
  -1  14   3        6.51        3.24      2.67 o
   0  14   3       14.23       18.46      2.63 o
   1  14   3       15.43       17.29      3.24 o
  -6  15   3        2.57        0.41      2.66 o
  -5  15   3        0.02        4.33      2.80 o
  -4  15   3        0.14       -2.15      2.62 o
  -3  15   3        1.65        1.65      2.42 o
  -2  15   3        6.98        7.08      2.42 o
  -1  15   3        2.92        6.59      2.43 o
   1 -16   4        0.44        2.32      5.01 o
   2 -16   4       14.49       22.12      2.79 o
   3 -16   4        4.04        9.87      2.94 o
  -1 -15   4        9.14       13.58      2.97 o
   0 -15   4        8.92       12.72      2.46 o
   1 -15   4       19.23       20.87      3.45 o
   2 -15   4        6.57        6.95      2.33 o
   3 -15   4        0.26       -0.41      2.03 o
   4 -15   4       13.95       17.01      2.82 o
   5 -15   4       13.77       14.94      3.36 o
   6 -15   4       18.48       20.83      3.66 o
  -3 -14   4        2.50        3.15      3.25 o
  -2 -14   4        1.63        1.87      2.31 o
  -1 -14   4        0.30       -1.86      1.86 o
   0 -14   4        1.18       -1.83      1.83 o
   1 -14   4        0.34       -1.86      1.86 o
   2 -14   4       13.21       19.88      2.39 o
   3 -14   4        0.27        2.83      1.89 o
   4 -14   4        0.02        2.12      2.11 o
   5 -14   4        2.41        4.77      3.99 o
   6 -14   4        0.50        4.13      2.71 o
   7 -14   4        1.36        0.43      2.76 o
  -4 -13   4        1.76        1.66      2.82 o
  -3 -13   4        0.55       -3.02      3.02 o
  -2 -13   4        1.64        0.11      2.00 o
  -1 -13   4        8.33        7.89      1.93 o
   0 -13   4        3.86        3.32      1.85 o
   1 -13   4       22.86       19.31      2.23 o
   2 -13   4      141.49      173.41      4.59 o
   3 -13   4        0.26        7.48      1.77 o
   4 -13   4       49.38       59.21      2.87 o
   5 -13   4       18.51       27.93      3.75 o
   6 -13   4       52.01       83.22      9.48 o
   7 -13   4       25.25       29.09      3.54 o
  -5 -12   4       11.96       11.10      3.08 o
  -4 -12   4        2.95        1.96      2.63 o
  -3 -12   4       18.80       17.69      2.97 o
  -2 -12   4        1.29        0.48      1.53 o
  -1 -12   4        1.66       -1.45      1.64 o
   0 -12   4        4.25        4.68      1.21 o
   1 -12   4        0.47       -1.08      1.48 o
   2 -12   4        0.07        2.97      1.55 o
   3 -12   4       61.48       70.21      3.06 o
   4 -12   4       24.79       28.48      2.14 o
   5 -12   4        0.42        4.11      1.86 o
   6 -12   4       14.66       18.31      2.19 o
   7 -12   4        8.62        8.81      1.97 o
   8 -12   4        0.77       -1.66      1.66 o
  -6 -11   4       11.02        8.28      4.49 o
  -5 -11   4        1.48       -3.59      3.59 o
  -4 -11   4        7.90        4.64      2.66 o
  -3 -11   4        7.95        6.82      1.60 o
  -2 -11   4       33.88       36.06      1.87 o
  -1 -11   4        3.87        1.42      1.05 o
   0 -11   4        0.01       -0.98      1.35 o
   1 -11   4      136.61      149.25      3.86 o
   2 -11   4       45.36       55.57      2.58 o
   3 -11   4        0.00        1.64      1.40 o
   4 -11   4        0.02       -1.14      1.14 o
   5 -11   4        0.06       -0.54      1.26 o
   6 -11   4        3.91        4.27      1.62 o
   7 -11   4        0.20        0.18      1.44 o
   8 -11   4        0.04       -1.54      1.54 o
  -6 -10   4       19.46       20.52      2.28 o
  -5 -10   4        5.75        5.19      1.40 o
  -4 -10   4       10.82       10.62      1.46 o
  -3 -10   4        0.03       -0.87      0.87 o
  -2 -10   4        0.00       -0.82      0.82 o
  -1 -10   4       52.33       39.42      1.61 o
   0 -10   4      268.15      256.93      5.06 o
   1 -10   4      130.79      150.54      3.73 o
   2 -10   4      135.20      136.53      3.14 o
   3 -10   4        1.44        1.30      1.08 o
   4 -10   4        0.81        0.85      1.05 o
   5 -10   4       22.01       20.14      1.68 o
   6 -10   4        3.86        2.64      1.45 o
   7 -10   4        1.31        0.54      1.36 o
   8 -10   4        0.51       -0.98      1.94 o
   9 -10   4       17.24       27.64      3.19 o
  -7  -9   4        1.69       -0.08      1.30 o
  -6  -9   4       17.08       14.83      1.62 o
  -5  -9   4       10.79       12.77      1.48 o
  -4  -9   4        0.37       -0.13      1.08 o
  -3  -9   4       77.45       67.85      2.07 o
  -2  -9   4      223.53      215.18      3.52 o
  -1  -9   4       18.15       14.83      1.09 o
   0  -9   4      107.27      108.95      2.64 o
   1  -9   4        3.02        0.32      0.73 o
   2  -9   4      204.78      209.96      3.79 o
   3  -9   4      111.80      115.84      2.75 o
   4  -9   4       12.99       13.21      1.23 o
   5  -9   4        0.03       -0.98      0.98 o
   6  -9   4       17.99       17.24      1.79 o
   7  -9   4        0.00       -0.68      1.25 o
   8  -9   4        0.29       -0.49      1.35 o
   9  -9   4       13.84       19.27      4.02 o
  -8  -8   4        1.54        0.67      1.35 o
  -7  -8   4        0.03       -1.76      1.76 o
  -6  -8   4       53.63       47.56      2.25 o
  -5  -8   4        6.68        2.53      1.44 o
  -4  -8   4       37.93       34.74      1.50 o
  -3  -8   4      102.84      111.94      2.22 o
  -2  -8   4       11.21       12.57      0.94 o
  -1  -8   4        0.00       -0.28      0.62 o
   0  -8   4        0.97       -0.64      0.64 o
   1  -8   4        0.30        0.74      0.61 o
   2  -8   4        9.32       13.15      0.97 o
   3  -8   4       28.97       28.35      1.44 o
   4  -8   4       23.65       30.12      1.29 o
   5  -8   4        5.03        7.42      0.94 o
   6  -8   4        5.97        3.78      1.13 o
   7  -8   4        2.37        0.95      1.20 o
   8  -8   4        7.50        7.42      1.64 o
   9  -8   4        7.61       12.76      1.89 o
  -8  -7   4       14.66       10.94      1.75 o
  -7  -7   4        0.22       -0.92      0.92 o
  -6  -7   4       65.18       69.06      2.21 o
  -5  -7   4      105.50      107.01      2.59 o
  -4  -7   4       42.27       43.24      1.56 o
  -3  -7   4      106.53      101.90      1.97 o
  -2  -7   4       72.63       79.53      1.70 o
  -1  -7   4       64.05       63.55      1.67 o
   0  -7   4        3.58        5.49      0.99 o
   1  -7   4        2.51        2.76      0.80 o
   2  -7   4      379.66      380.33      4.92 o
   3  -7   4       81.14       89.09      1.97 o
   4  -7   4        0.74        0.09      0.74 o
   5  -7   4       11.92       11.90      1.02 o
   6  -7   4       22.92       17.38      1.44 o
   7  -7   4       10.52        7.21      1.21 o
   8  -7   4        7.21        6.00      1.28 o
   9  -7   4       15.63       19.63      1.74 o
  -9  -6   4        0.00       -1.00      1.00 o
  -8  -6   4        0.05       -0.83      0.83 o
  -7  -6   4        0.09       -0.77      0.77 o
  -6  -6   4        3.25        2.42      0.86 o
  -5  -6   4        4.29        2.62      1.00 o
  -4  -6   4        9.53        9.51      0.98 o
  -3  -6   4        7.50        8.14      0.70 o
  -2  -6   4      135.66      164.28      2.26 o
  -1  -6   4        0.01       -0.44      0.47 o
   0  -6   4      227.67      257.79      3.87 o
   1  -6   4      511.26      495.46      6.50 o
   2  -6   4      575.60      584.64      6.86 o
   3  -6   4       31.07       33.93      1.25 o
   4  -6   4      136.61      126.48      2.32 o
   5  -6   4        1.76       -0.74      0.74 o
   6  -6   4      188.64      160.57      3.53 o
   7  -6   4        1.91        4.38      1.09 o
   8  -6   4       25.22       26.75      1.74 o
   9  -6   4        0.25        1.01      1.16 o
  10  -6   4        3.73        7.05      2.08 o
  -9  -5   4        2.55        0.54      0.97 o
  -8  -5   4        8.73        7.61      1.04 o
  -7  -5   4        8.08        7.73      0.99 o
  -6  -5   4       44.28       38.26      1.52 o
  -5  -5   4        1.54        1.23      0.97 o
  -4  -5   4       21.65       17.01      0.98 o
  -3  -5   4      172.60      176.85      2.47 o
  -2  -5   4       36.57       41.68      1.16 o
  -1  -5   4       16.24       23.88      0.96 o
   0  -5   4       39.47       32.72      1.14 o
   1  -5   4      527.70      551.14      6.39 o
   2  -5   4      746.51      731.61      8.23 o
   3  -5   4      156.90      176.19      2.74 o
   4  -5   4      118.30      120.88      2.21 o
   5  -5   4      418.05      400.40      5.05 o
   6  -5   4       34.73       32.05      1.64 o
   7  -5   4       27.76       28.69      1.63 o
   8  -5   4       14.23       13.37      1.41 o
   9  -5   4        4.95        5.64      1.97 o
  10  -5   4        3.53        1.54      1.32 o
 -10  -4   4        2.17        2.61      2.00 o
  -9  -4   4        0.00       -0.18      0.79 o
  -8  -4   4        9.14        7.95      1.04 o
  -7  -4   4       35.53       40.13      1.54 o
  -6  -4   4       20.59       22.94      1.11 o
  -5  -4   4       27.99       26.40      1.03 o
  -4  -4   4        1.32       -0.50      0.50 o
  -3  -4   4     1466.68     1453.43     14.10 o
  -2  -4   4     1438.69     1508.65     14.59 o
  -1  -4   4       26.95       27.81      0.97 o
   0  -4   4      437.65      460.19      5.37 o
   1  -4   4        2.82        1.39      0.42 o
   2  -4   4      451.82      467.03      5.51 o
   3  -4   4      288.17      308.00      4.27 o
   4  -4   4       97.98       99.83      1.96 o
   5  -4   4       60.91       56.31      1.61 o
   6  -4   4      129.43      122.24      2.98 o
   7  -4   4        7.61        9.45      1.24 o
   8  -4   4        7.97        7.09      1.57 o
   9  -4   4        0.06       -0.76      1.69 o
  10  -4   4        3.44        6.45      1.42 o
 -10  -3   4        0.24       -0.39      0.81 o
  -9  -3   4       30.58       27.10      1.67 o
  -8  -3   4       12.90       13.75      1.25 o
  -7  -3   4       52.44       47.17      2.03 o
  -6  -3   4      110.03      107.34      1.89 o
  -5  -3   4        3.26        1.27      0.59 o
  -4  -3   4       29.58       23.69      1.20 o
  -3  -3   4     1083.84     1051.94     10.30 o
  -2  -3   4      295.44      326.64      3.61 o
  -1  -3   4     1794.94     1948.44     20.12 o
   0  -3   4      310.74      317.12      3.85 o
   1  -3   4     1031.93     1006.69     10.78 o
   2  -3   4       24.66       19.48      0.83 o
   3  -3   4      150.09      139.87      2.27 o
   4  -3   4       87.88       91.04      1.86 o
   5  -3   4      103.89       87.54      2.11 o
   6  -3   4        0.57       -0.88      0.88 o
   7  -3   4       25.00       19.95      1.47 o
   8  -3   4        0.39       -0.05      1.32 o
   9  -3   4       21.27       24.37      1.77 o
 -10  -2   4        0.78       -0.46      0.75 o
  -9  -2   4       28.11       27.56      1.82 o
  -8  -2   4       26.18       22.01      1.36 o
  -7  -2   4       39.18       41.80      2.05 o
  -6  -2   4       12.58       15.57      1.03 o
  -5  -2   4        0.21       -0.26      0.35 o
  -4  -2   4       34.30       33.64      0.93 o
  -3  -2   4      159.23      162.41      2.02 o
  -2  -2   4        9.54        5.17      0.42 o
  -1  -2   4      454.62      465.66      5.24 o
   0  -2   4      667.17      655.91      7.19 o
   1  -2   4      141.57      130.42      1.85 o
   2  -2   4       76.76       58.63      1.37 o
   3  -2   4     1028.30     1089.17     11.73 o
   4  -2   4      555.73      578.88      6.70 o
   5  -2   4      249.68      249.76      3.91 o
   6  -2   4      230.64      231.06      4.36 o
   7  -2   4        1.28        0.36      0.98 o
   8  -2   4        0.03       -0.76      1.00 o
   9  -2   4        3.77        4.74      1.49 o
 -10  -1   4        0.42        0.43      1.67 o
  -9  -1   4       22.53       21.50      1.29 o
  -8  -1   4        0.78        0.49      0.58 o
  -7  -1   4      120.21      122.42      5.06 o
  -6  -1   4       37.25       39.99      2.01 o
  -5  -1   4      381.78      389.35      6.44 o
  -4  -1   4        8.82       11.05      0.47 o
  -3  -1   4      150.99      182.06      2.14 o
  -2  -1   4      737.54      765.33      7.01 o
  -1  -1   4       15.03       16.04      0.68 o
   0  -1   4       15.42       19.05      0.75 o
   1  -1   4       53.57       61.04      1.18 o
   2  -1   4      512.51      598.32      5.83 o
   3  -1   4       24.79       20.78      0.95 o
   4  -1   4       32.86       34.05      1.22 o
   5  -1   4        2.95        2.05      0.91 o
   6  -1   4       54.30       56.14      2.47 o
   7  -1   4        5.75        3.39      1.12 o
   8  -1   4        0.60       -0.62      1.02 o
   9  -1   4        5.73        1.87      1.30 o
 -11   0   4        0.04       -1.77      2.75 o
 -10   0   4        0.65        3.76      2.92 o
  -9   0   4       22.31       26.77      4.21 o
  -8   0   4        9.66       12.72      2.96 o
  -7   0   4        3.17        2.32      1.97 o
  -6   0   4      123.43      139.39      6.60 o
  -5   0   4      332.64      356.89      7.41 o
  -4   0   4        4.40        3.99      0.46 o
  -3   0   4        1.19        0.12      0.28 o
  -2   0   4      158.33      170.30      1.89 o
  -1   0   4       61.28       61.54      1.15 o
   0   0   4      121.18      137.33      2.54 o
   1   0   4       57.90       47.03      1.05 o
   2   0   4      206.53      239.74      3.19 o
   3   0   4      914.68     1027.28     12.99 o
   4   0   4        7.96        8.51      0.75 o
   5   0   4      120.46      125.67      2.63 o
   6   0   4      157.89      167.49      4.03 o
   7   0   4       27.82       30.40      1.76 o
   8   0   4        0.01       -1.08      1.08 o
   9   0   4        4.24        3.88      1.29 o
 -11   1   4        7.67        8.94      3.82 o
 -10   1   4        0.01        0.04      2.51 o
  -9   1   4        1.55        1.38      2.49 o
  -8   1   4        2.33        1.73      2.12 o
  -7   1   4       14.89       15.55      2.84 o
  -6   1   4       26.93       23.44      2.90 o
  -5   1   4      284.01      325.08     10.79 o
  -4   1   4       26.49       20.98      0.87 o
  -3   1   4      473.82      502.76      8.54 o
  -2   1   4      157.42      153.36      1.89 o
  -1   1   4      204.68      198.55      2.57 o
   0   1   4     2360.40     2353.04     22.39 o
   1   1   4     1054.33     1248.00     12.27 o
   2   1   4        0.14       -0.46      0.46 o
   3   1   4       33.27       33.35      1.16 o
   4   1   4       90.28      105.52      2.05 o
   5   1   4      562.95      604.10      7.97 o
   6   1   4      129.43      130.07      3.18 o
   7   1   4       76.46       75.79      2.60 o
   8   1   4        0.43       -1.91      1.91 o
   9   1   4        0.02       -1.28      1.28 o
 -11   2   4        0.11       -0.06      2.79 o
 -10   2   4        1.04       -2.08      2.08 o
  -9   2   4        2.25        1.05      2.14 o
  -8   2   4        9.74        9.58      2.75 o
  -7   2   4       23.79       26.71      3.37 o
  -6   2   4       34.79       33.84      3.35 o
  -5   2   4      737.34      773.14     16.88 o
  -4   2   4      467.86      498.08      5.77 o
  -3   2   4      349.63      383.81      4.03 o
  -2   2   4       81.60       77.08      1.25 o
  -1   2   4     1069.06     1087.64     11.53 o
   0   2   4     1086.35     1135.53     12.08 o
   1   2   4      262.70      275.84      3.59 o
   2   2   4      197.94      213.05      3.06 o
   3   2   4        0.17       -0.20      0.57 o
   4   2   4      109.78      111.68      2.18 o
   5   2   4       22.11       24.09      1.40 o
   6   2   4        6.32        8.58      1.23 o
   7   2   4       10.34       10.90      1.60 o
   8   2   4        3.37        4.53      1.56 o
   9   2   4        2.67        4.34      2.12 o
 -11   3   4        8.17        3.90      2.88 o
 -10   3   4        4.23        3.23      2.79 o
  -9   3   4       19.03       17.28      3.45 o
  -8   3   4      126.00      135.66      7.42 o
  -7   3   4       22.31       22.25      3.08 o
  -6   3   4        5.88        4.78      0.57 o
  -5   3   4       36.36       34.51      0.95 o
  -4   3   4      259.18      265.82      3.23 o
  -3   3   4       73.28       58.25      1.09 o
  -2   3   4      196.01      200.47      2.45 o
  -1   3   4      693.09      688.15      7.05 o
   0   3   4       64.73       58.58      1.35 o
   1   3   4       89.80       96.21      1.83 o
   2   3   4      111.32      106.63      2.06 o
   3   3   4        2.36        1.13      0.73 o
   4   3   4       69.94       63.94      1.78 o
   5   3   4       36.27       39.53      1.85 o
   6   3   4       41.20       48.10      2.17 o
   7   3   4        0.39       -0.97      1.20 o
   8   3   4        7.33        8.07      1.82 o
 -10   4   4       13.50       12.76      3.43 o
  -9   4   4       26.15       20.34      3.60 o
  -8   4   4        2.98        1.24      0.60 o
  -7   4   4       29.27       31.68      1.35 o
  -6   4   4       44.18       42.80      1.71 o
  -5   4   4       35.81       43.65      1.13 o
  -4   4   4      448.08      456.87      5.26 o
  -3   4   4      233.50      266.36      3.10 o
  -2   4   4       16.20       13.65      0.68 o
  -1   4   4       54.59       70.63      1.22 o
   0   4   4      470.52      506.78      5.98 o
   1   4   4     1817.99     1839.70     19.40 o
   2   4   4       16.04       16.83      0.96 o
   3   4   4       15.28       13.22      0.97 o
   4   4   4       31.02       31.39      1.37 o
   5   4   4        1.88       -0.47      1.21 o
   6   4   4       41.63       53.52      2.75 o
   7   4   4        3.92        4.13      1.92 o
   8   4   4        0.34        1.42      2.73 o
 -10   5   4       14.31       12.76      3.58 o
  -9   5   4        8.42        6.36      0.84 o
  -8   5   4       32.86       42.38      1.78 o
  -7   5   4       52.29       40.02      1.51 o
  -6   5   4        0.23        0.01      0.56 o
  -5   5   4        0.39        0.18      0.42 o
  -4   5   4      199.82      207.15      2.63 o
  -3   5   4       46.49       45.43      1.17 o
  -2   5   4      286.77      285.93      3.40 o
  -1   5   4      173.19      165.62      2.13 o
   0   5   4        9.37        4.52      0.71 o
   1   5   4       97.53      102.65      2.09 o
   2   5   4       36.32       37.54      1.40 o
   3   5   4        3.84        1.35      0.74 o
   4   5   4      127.82      137.35      2.83 o
   5   5   4       34.23       33.55      2.22 o
   6   5   4       25.17       31.34      2.28 o
   7   5   4       12.93       13.67      1.96 o
 -11   6   4        0.04        0.60      1.32 o
 -10   6   4       13.73       13.05      1.23 o
  -9   6   4        1.10        2.02      0.79 o
  -8   6   4        7.87       11.60      1.27 o
  -7   6   4       59.55       57.00      1.78 o
  -6   6   4        0.01        0.07      0.61 o
  -5   6   4       60.32       57.48      1.42 o
  -4   6   4        7.46        9.89      0.66 o
  -3   6   4       85.68       94.78      1.68 o
  -2   6   4       10.51        4.82      0.54 o
  -1   6   4      288.55      287.97      4.40 o
   0   6   4      101.32      108.39      2.38 o
   1   6   4      146.16      134.60      2.57 o
   2   6   4        7.23        2.69      0.88 o
   3   6   4        7.87        8.29      1.17 o
   4   6   4      181.95      193.05      4.33 o
   5   6   4      118.58      115.86      3.96 o
   6   6   4       48.40       45.65      2.88 o
   7   6   4        9.86        8.78      1.98 o
 -11   7   4        0.60        1.25      0.94 o
 -10   7   4        4.27        4.13      0.91 o
  -9   7   4        0.06        0.21      1.11 o
  -8   7   4       77.94       86.40      3.90 o
  -7   7   4      134.36      137.21      3.03 o
  -6   7   4      358.68      347.80      6.14 o
  -5   7   4       50.65       50.75      1.70 o
  -4   7   4       22.56       24.35      0.96 o
  -3   7   4        5.78        7.64      0.64 o
  -2   7   4      166.28      163.65      2.75 o
  -1   7   4        1.36        1.22      0.72 o
   0   7   4        2.92        0.82      0.63 o
   1   7   4       18.21       15.79      1.30 o
   2   7   4      123.45      119.22      2.97 o
   3   7   4       68.61       73.15      2.56 o
   4   7   4      130.07      133.55      3.72 o
   5   7   4        8.51        9.07      1.81 o
   6   7   4       17.72       19.92      2.31 o
 -10   8   4       21.18       16.17      1.39 o
  -9   8   4        0.00        0.91      0.84 o
  -8   8   4       64.08       58.01      2.50 o
  -7   8   4       29.26       31.24      2.50 o
  -6   8   4        1.28        1.65      0.84 o
  -5   8   4       93.60       92.32      2.03 o
  -4   8   4       37.97       38.49      1.41 o
  -3   8   4        0.46       -0.26      0.59 o
  -2   8   4       97.22       93.17      2.14 o
  -1   8   4       71.48       68.40      2.18 o
   0   8   4      152.91      135.41      3.06 o
   1   8   4      228.82      229.18      4.36 o
   2   8   4      100.49      106.31      2.99 o
   3   8   4        0.48       -0.81      1.20 o
   4   8   4       13.47       10.51      1.91 o
   5   8   4        8.13        4.96      3.70 o
   6   8   4        5.93        3.70      2.77 o
 -10   9   4        0.29        0.36      1.28 o
  -9   9   4        0.00        1.48      0.93 o
  -8   9   4       15.91       17.85      1.78 o
  -7   9   4       61.40       54.70      2.17 o
  -6   9   4       75.76       71.28      2.40 o
  -5   9   4       13.22       16.07      1.24 o
  -4   9   4       16.69       14.73      1.05 o
  -3   9   4        0.66        0.09      0.84 o
  -2   9   4      150.32      148.25      3.24 o
  -1   9   4      150.49      142.12      3.62 o
   0   9   4       86.83       91.03      3.08 o
   1   9   4       11.56       13.89      1.80 o
   2   9   4        4.02        0.03      1.60 o
   3   9   4        9.90        9.07      2.16 o
   4   9   4        0.75       -2.38      2.38 o
   5   9   4        8.02        5.78      2.94 o
 -10  10   4       19.62       20.63      2.12 o
  -9  10   4        1.14        2.21      1.42 o
  -8  10   4        2.69        3.30      1.08 o
  -7  10   4        1.05        0.47      0.93 o
  -6  10   4        1.80        2.18      1.25 o
  -5  10   4      106.29      102.84      3.10 o
  -4  10   4        2.31        0.96      1.01 o
  -3  10   4       40.33       38.71      1.86 o
  -2  10   4       13.45        6.54      1.59 o
  -1  10   4        0.71       -1.21      1.32 o
   0  10   4        8.39        6.44      1.62 o
   1  10   4       30.74       34.93      2.41 o
   2  10   4        1.11       -1.39      1.58 o
   3  10   4        2.63       -1.21      2.05 o
   4  10   4        3.15       -0.15      2.80 o
   5  10   4        0.05       -2.09      2.93 o
  -9  11   4        0.09        1.11      1.45 o
  -8  11   4        0.78        1.12      1.43 o
  -7  11   4       28.14       31.23      2.37 o
  -6  11   4        0.26       -1.21      1.21 o
  -5  11   4        9.87       12.15      1.59 o
  -4  11   4      154.71      154.51      3.55 o
  -3  11   4       39.79       46.94      2.44 o
  -2  11   4       22.20       19.99      1.95 o
  -1  11   4       21.90       20.59      2.04 o
   0  11   4        5.27        4.36      1.71 o
   1  11   4        3.34        1.86      1.79 o
   2  11   4       27.26       29.68      2.59 o
   3  11   4       10.70        7.17      3.31 o
   4  11   4        2.66        3.55      3.34 o
  -9  12   4        6.98        7.86      1.62 o
  -8  12   4        4.09        1.81      1.67 o
  -7  12   4        0.00       -1.21      1.49 o
  -6  12   4        9.08       11.14      1.94 o
  -5  12   4       12.56        8.37      2.74 o
  -4  12   4        7.64        8.53      1.91 o
  -3  12   4        1.04       -0.84      1.48 o
  -2  12   4        3.03        1.01      1.69 o
  -1  12   4        0.03       -1.89      1.89 o
   0  12   4       18.99       19.33      2.32 o
   1  12   4       48.71       57.30      3.26 o
   2  12   4       27.58       30.97      3.35 o
   3  12   4       10.37        2.98      3.51 o
  -8  13   4        1.02        1.31      1.79 o
  -7  13   4       47.55       50.16      3.12 o
  -6  13   4        6.44        4.70      2.47 o
  -5  13   4        1.03        0.46      2.12 o
  -4  13   4        0.10       -1.70      1.70 o
  -3  13   4        0.27       -0.93      1.60 o
  -2  13   4        3.16        0.82      1.88 o
  -1  13   4        0.14        0.16      1.93 o
   0  13   4        2.06        2.70      2.18 o
   1  13   4       11.25       15.03      2.56 o
   2  13   4        0.02       -2.63      2.63 o
  -7  14   4        0.05        3.19      2.69 o
  -6  14   4        0.12       -1.77      2.35 o
  -5  14   4       12.25        8.87      2.79 o
  -4  14   4        0.00       -1.58      1.95 o
  -3  14   4        0.49       -1.77      1.77 o
  -2  14   4       11.59       18.68      2.50 o
  -1  14   4        5.38        4.99      2.27 o
   0  14   4        0.01        0.69      2.34 o
  -5  15   4        2.98       -0.79      2.70 o
  -4  15   4        4.25        3.86      3.07 o
  -3  15   4        0.33        1.33      2.70 o
  -2  15   4        0.62        2.09      2.30 o
  -1 -15   5        0.25       -2.46      2.46 o
   0 -15   5        5.74        2.76      2.36 o
   1 -15   5        2.75        3.87      2.27 o
   2 -15   5       11.86       12.10      2.50 o
   3 -15   5        0.05       -1.66      2.03 o
   4 -15   5        1.27        1.56      2.46 o
   5 -15   5        0.79        1.46      2.78 o
  -3 -14   5        0.50       -3.06      3.06 o
  -2 -14   5        1.01        1.49      3.85 o
  -1 -14   5        0.38       -2.36      2.36 o
   0 -14   5        6.31        6.73      2.36 o
   1 -14   5        1.40       -1.74      2.44 o
   2 -14   5       31.90       34.98      2.72 o
   3 -14   5        4.55        7.36      2.06 o
   4 -14   5        0.18        0.08      2.08 o
   5 -14   5        0.70       -0.51      2.55 o
   6 -14   5        4.19        5.50      2.90 o
  -4 -13   5        8.65        7.98      3.27 o
  -3 -13   5        2.90        4.39      2.86 o
  -2 -13   5        0.77       -0.64      2.06 o
  -1 -13   5        3.91        0.37      1.78 o
   0 -13   5        6.60        3.90      2.31 o
   1 -13   5        9.09       15.62      2.16 o
   2 -13   5       11.90       17.57      2.67 o
   3 -13   5        0.22        0.46      1.65 o
   4 -13   5        6.89        6.69      2.14 o
   5 -13   5        6.93        8.01      2.59 o
   6 -13   5        0.85        1.79      2.38 o
   7 -13   5        0.14        0.54      2.48 o
  -5 -12   5       15.08       18.99      3.44 o
  -4 -12   5        1.26        2.13      2.56 o
  -3 -12   5        3.98        1.90      2.42 o
  -2 -12   5       18.19       16.80      1.95 o
  -1 -12   5       28.75       24.87      1.76 o
   0 -12   5       23.20       24.99      2.37 o
   1 -12   5       54.89       75.89      3.13 o
   2 -12   5       27.17       28.44      2.17 o
   3 -12   5        0.19       -1.43      1.43 o
   4 -12   5        3.42        3.87      1.95 o
   5 -12   5       18.64       20.83      2.42 o
   6 -12   5        4.64        2.43      2.29 o
   7 -12   5        3.13        4.75      2.58 o
   8 -12   5        0.55        1.17      1.90 o
  -6 -11   5        2.22        0.31      1.98 o
  -5 -11   5        8.55        4.96      2.63 o
  -4 -11   5        0.29       -0.88      1.49 o
  -3 -11   5        0.40        0.34      1.70 o
  -2 -11   5        3.77        2.24      1.16 o
  -1 -11   5        0.20       -0.69      1.06 o
   0 -11   5       30.26       32.98      2.15 o
   1 -11   5       75.17       75.51      2.99 o
   2 -11   5        1.38        0.76      1.38 o
   3 -11   5        9.60        5.93      1.60 o
   4 -11   5       48.91       51.95      2.54 o
   5 -11   5       33.23       35.19      2.23 o
   6 -11   5       14.83       16.83      2.13 o
   7 -11   5        2.28        1.68      1.60 o
   8 -11   5        4.84        5.04      1.97 o
  -6 -10   5        0.54       -1.22      1.22 o
  -5 -10   5        0.16        0.37      1.21 o
  -4 -10   5        0.02       -0.86      1.10 o
  -3 -10   5      116.96      116.82      4.68 o
  -2 -10   5        3.23        2.56      1.17 o
  -1 -10   5       83.39       97.51      2.69 o
   0 -10   5        7.13        8.35      1.48 o
   1 -10   5        5.37        4.36      1.44 o
   2 -10   5        4.60        2.97      1.34 o
   3 -10   5       12.94       13.18      1.43 o
   4 -10   5       44.82       49.99      2.11 o
   5 -10   5        0.00       -1.21      1.21 o
   6 -10   5        3.52        2.04      1.49 o
   7 -10   5        1.65        0.56      1.40 o
   8 -10   5        0.27        0.78      1.59 o
  -7  -9   5        3.20        0.55      1.33 o
  -6  -9   5        5.40        3.75      1.33 o
  -5  -9   5        2.97        0.64      1.44 o
  -4  -9   5       47.91       48.74      2.24 o
  -3  -9   5      207.20      203.81      3.91 o
  -2  -9   5      225.06      228.20      3.71 o
  -1  -9   5        0.62       -0.44      0.97 o
   0  -9   5      116.29      116.39      2.79 o
   1  -9   5        9.05       10.96      1.42 o
   2  -9   5        0.07       -0.63      0.91 o
   3  -9   5      105.32      105.45      2.69 o
   4  -9   5       28.37       30.46      1.62 o
   5  -9   5        0.90       -0.39      1.12 o
   6  -9   5       22.01       15.20      1.84 o
   7  -9   5        1.71       -0.86      1.32 o
   8  -9   5        0.01       -1.43      1.58 o
   9  -9   5        4.86        4.85      2.94 o
  -8  -8   5        1.63       -0.67      1.96 o
  -7  -8   5        3.23       -1.33      1.33 o
  -6  -8   5        2.32        1.27      1.20 o
  -5  -8   5      113.43      111.05      3.16 o
  -4  -8   5      357.75      365.69      5.15 o
  -3  -8   5       25.86       22.78      1.15 o
  -2  -8   5        0.05       -0.54      0.62 o
  -1  -8   5        7.65        5.69      0.87 o
   0  -8   5       10.70       12.87      1.01 o
   1  -8   5       16.71       17.39      1.24 o
   2  -8   5       10.52       14.60      1.04 o
   3  -8   5       29.41       26.78      1.90 o
   4  -8   5       36.19       36.99      1.50 o
   5  -8   5       23.09       18.92      1.55 o
   6  -8   5        2.28       -1.05      1.24 o
   7  -8   5        0.92       -1.27      1.27 o
   8  -8   5        4.28        3.69      1.66 o
   9  -8   5        0.01       -1.55      1.55 o
  -8  -7   5       36.68       39.61      1.94 o
  -7  -7   5        1.69        0.46      1.01 o
  -6  -7   5       55.09       55.95      2.07 o
  -5  -7   5        5.08        3.26      0.98 o
  -4  -7   5       45.12       45.93      1.64 o
  -3  -7   5       37.10       35.21      1.19 o
  -2  -7   5      125.41      124.22      2.06 o
  -1  -7   5        4.69        4.62      0.68 o
   0  -7   5      132.37      120.97      2.57 o
   1  -7   5        0.00        0.15      0.58 o
   2  -7   5      139.63      142.59      2.60 o
   3  -7   5        0.22       -0.31      0.66 o
   4  -7   5       28.26       30.50      1.32 o
   5  -7   5       10.58        8.02      1.00 o
   6  -7   5       15.68       11.67      1.37 o
   7  -7   5        0.26       -1.23      1.23 o
   8  -7   5        0.62       -1.44      1.44 o
   9  -7   5        0.01       -1.61      1.61 o
  -9  -6   5        1.11        0.42      1.01 o
  -8  -6   5       17.42       16.95      1.39 o
  -7  -6   5       21.98       20.84      1.38 o
  -6  -6   5       20.43       20.41      2.06 o
  -5  -6   5        4.09        0.13      1.59 o
  -4  -6   5       12.82       10.67      1.25 o
  -3  -6   5      121.01      114.39      2.04 o
  -2  -6   5        0.14        0.50      0.52 o
  -1  -6   5      185.63      189.16      2.96 o
   0  -6   5       96.28      117.08      2.43 o
   1  -6   5       43.86       37.63      1.52 o
   2  -6   5      250.06      269.36      3.81 o
   3  -6   5        1.03       -0.61      0.61 o
   4  -6   5        2.21        1.68      0.74 o
   5  -6   5       92.72       84.23      2.07 o
   6  -6   5        1.86        0.51      1.02 o
   7  -6   5       11.87        9.40      1.35 o
   8  -6   5        0.25        0.12      1.17 o
   9  -6   5        1.17        0.80      1.55 o
  -9  -5   5        7.93        5.82      1.06 o
  -8  -5   5        0.53        0.17      0.93 o
  -7  -5   5       14.46       14.66      1.16 o
  -6  -5   5        0.02       -1.26      1.26 o
  -5  -5   5        8.93        4.67      0.74 o
  -4  -5   5      238.74      233.21      3.09 o
  -3  -5   5       60.25       50.25      1.34 o
  -2  -5   5       15.71       17.56      0.83 o
  -1  -5   5      264.01      273.17      3.67 o
   0  -5   5      196.04      200.86      2.96 o
   1  -5   5      767.33      807.66      9.90 o
   2  -5   5      515.29      544.83      6.49 o
   3  -5   5        1.02        2.16      0.69 o
   4  -5   5       53.69       46.95      1.54 o
   5  -5   5       23.68       17.10      1.20 o
   6  -5   5        1.16        2.94      1.08 o
   7  -5   5        2.78        4.03      1.14 o
   8  -5   5        9.35       11.32      1.50 o
   9  -5   5        0.78       -0.65      1.46 o
 -10  -4   5        7.99        7.27      1.28 o
  -9  -4   5       17.15       15.33      1.30 o
  -8  -4   5       14.48       12.12      1.05 o
  -7  -4   5       70.67       70.76      1.96 o
  -6  -4   5        6.13        5.83      0.97 o
  -5  -4   5       14.91       12.99      1.10 o
  -4  -4   5      201.47      207.49      3.01 o
  -3  -4   5      172.35      195.65      2.62 o
  -2  -4   5       49.64       49.01      1.30 o
  -1  -4   5       40.43       56.21      1.38 o
   0  -4   5      126.23      141.57      2.27 o
   1  -4   5        3.74        2.21      0.48 o
   2  -4   5       33.70       27.51      1.08 o
   3  -4   5      538.55      567.20      6.72 o
   4  -4   5      283.80      284.95      3.95 o
   5  -4   5      493.92      479.79      6.02 o
   6  -4   5      107.88       94.70      3.55 o
   7  -4   5       22.97       16.94      1.51 o
   8  -4   5        0.03        0.83      1.16 o
   9  -4   5        1.17        1.18      2.44 o
 -10  -3   5        1.14        0.31      1.27 o
  -9  -3   5        1.02        1.00      0.84 o
  -8  -3   5       62.42       65.18      2.49 o
  -7  -3   5      144.80      146.46      2.68 o
  -6  -3   5       65.65       68.73      1.71 o
  -5  -3   5      130.11      129.65      2.14 o
  -4  -3   5     1563.60     1694.75     17.76 o
  -3  -3   5      612.10      614.77      6.35 o
  -2  -3   5      364.52      416.60      4.88 o
  -1  -3   5     1029.14     1035.68     11.12 o
   0  -3   5       55.68       51.75      1.27 o
   1  -3   5       45.62       53.39      1.33 o
   2  -3   5      151.98      152.08      2.43 o
   3  -3   5      271.85      301.33      4.03 o
   4  -3   5      130.21      122.31      2.27 o
   5  -3   5      170.68      155.61      2.87 o
   6  -3   5      159.23      148.59      3.47 o
   7  -3   5        9.27       10.02      1.34 o
   8  -3   5        5.81        7.46      1.37 o
   9  -3   5        0.11       -1.05      1.49 o
 -10  -2   5        3.65        2.73      0.90 o
  -9  -2   5        9.36        7.94      1.01 o
  -8  -2   5      117.81      105.11      2.89 o
  -7  -2   5       85.61       84.60      2.46 o
  -6  -2   5       36.72       39.26      1.39 o
  -5  -2   5      386.32      391.46      4.62 o
  -4  -2   5      326.27      352.17      4.22 o
  -3  -2   5       44.93       51.62      1.08 o
  -2  -2   5      480.43      470.20      5.36 o
  -1  -2   5      224.66      262.04      3.33 o
   0  -2   5       56.34       57.86      1.22 o
   1  -2   5       40.41       30.48      0.97 o
   2  -2   5      108.35      128.06      2.73 o
   3  -2   5       58.29       57.05      1.56 o
   4  -2   5       41.19       44.84      1.48 o
   5  -2   5      895.34      921.02     10.77 o
   6  -2   5      107.26      106.41      3.70 o
   7  -2   5       11.98        8.78      1.30 o
   8  -2   5       12.22        9.76      1.46 o
   9  -2   5        0.72        2.00      1.53 o
 -10  -1   5        0.23       -2.47      2.47 o
  -9  -1   5       15.66       15.50      1.41 o
  -8  -1   5       43.55       43.22      2.15 o
  -7  -1   5      315.98      317.76      5.74 o
  -6  -1   5       18.20       18.32      1.07 o
  -5  -1   5       55.85       56.73      1.17 o
  -4  -1   5      845.21      880.66      8.65 o
  -3  -1   5      105.84      104.98      1.60 o
  -2  -1   5      746.38      782.73      8.45 o
  -1  -1   5        4.98        6.39      0.67 o
   0  -1   5       36.69       42.68      1.36 o
   1  -1   5      262.45      264.72      3.24 o
   2  -1   5      145.28      157.31      2.28 o
   3  -1   5        5.23        0.56      0.74 o
   4  -1   5       14.54       17.50      1.02 o
   5  -1   5      171.97      174.82      3.40 o
   6  -1   5       28.26       27.72      1.69 o
   7  -1   5        0.15       -0.89      1.18 o
   8  -1   5        2.21        1.79      1.26 o
   9  -1   5        0.04       -1.39      1.39 o
 -11   0   5        0.18        1.62      3.18 o
 -10   0   5        1.41        2.73      2.98 o
  -9   0   5        0.32       -1.93      1.93 o
  -8   0   5       48.32       29.90      3.97 o
  -7   0   5        8.19        8.66      1.21 o
  -6   0   5        6.58        7.05      0.66 o
  -5   0   5        6.11        6.76      1.11 o
  -4   0   5      752.45      854.12      9.10 o
  -3   0   5     3352.35     3689.95     35.98 o
  -2   0   5      370.43      388.67      4.51 o
  -1   0   5      238.84      230.76      3.01 o
   0   0   5      110.51      102.81      2.20 o
   1   0   5      972.57     1108.38     11.09 o
   2   0   5      621.40      664.46      7.61 o
   3   0   5      154.56      150.57      2.54 o
   4   0   5       74.58       85.97      1.96 o
   5   0   5      335.98      350.18      5.35 o
   6   0   5        9.55        8.77      1.27 o
   7   0   5        3.73        0.52      1.12 o
   8   0   5       17.74       19.19      2.05 o
   9   0   5        0.42       -1.96      1.96 o
 -11   1   5        3.23        6.18      3.64 o
 -10   1   5        1.64       -2.30      2.30 o
  -9   1   5        2.79        2.82      2.40 o
  -8   1   5        0.52        2.69      2.22 o
  -7   1   5      166.62      158.44      7.54 o
  -6   1   5        7.24        8.69      0.66 o
  -5   1   5       19.20       19.03      0.98 o
  -4   1   5      454.68      491.54      5.50 o
  -3   1   5      113.28      113.22      1.68 o
  -2   1   5      513.08      593.56      6.54 o
  -1   1   5       12.17       11.75      0.66 o
   0   1   5       62.70       44.04      1.22 o
   1   1   5      821.39      930.22      9.48 o
   2   1   5     1288.88     1364.00     14.66 o
   3   1   5       45.84       51.60      1.53 o
   4   1   5        4.30        5.53      0.82 o
   5   1   5       75.69       79.22      2.28 o
   6   1   5        0.11       -0.03      1.08 o
   7   1   5       10.48       13.66      1.54 o
   8   1   5        6.38        5.09      1.65 o
 -11   2   5        1.68        2.16      3.00 o
 -10   2   5        1.11        3.78      2.69 o
  -9   2   5       19.25       18.53      3.55 o
  -8   2   5       62.61       63.18      5.12 o
  -7   2   5        0.07        3.51      1.99 o
  -6   2   5        1.27        1.65      0.50 o
  -5   2   5        0.01       -0.34      0.34 o
  -4   2   5      862.55      953.49     15.95 o
  -3   2   5       61.11       74.33      1.28 o
  -2   2   5      725.93      735.66      7.44 o
  -1   2   5      899.88      955.76     10.36 o
   0   2   5     2231.11     2340.32     24.26 o
   1   2   5      353.90      386.01      4.83 o
   2   2   5     2799.61     2925.86     30.29 o
   3   2   5      126.43      119.64      2.31 o
   4   2   5       11.47       11.87      1.19 o
   5   2   5        4.89        5.69      1.13 o
   6   2   5        3.35        1.08      1.07 o
   7   2   5        0.79       -0.10      1.29 o
   8   2   5        1.59        1.08      1.57 o
 -11   3   5        0.92        2.36      2.77 o
 -10   3   5        1.57        2.45      2.49 o
  -9   3   5       19.84       20.71      3.70 o
  -8   3   5        1.92        0.97      1.81 o
  -7   3   5       12.70        9.50      0.79 o
  -6   3   5       16.14       16.91      1.08 o
  -5   3   5       76.00       86.69      1.52 o
  -4   3   5      180.04      181.99      3.12 o
  -3   3   5        1.58        1.38      0.72 o
  -2   3   5       27.35       33.39      1.51 o
  -1   3   5      272.18      282.97      3.41 o
   0   3   5       53.55       48.20      1.37 o
   1   3   5       57.89       52.57      1.56 o
   2   3   5        3.11        4.81      0.72 o
   3   3   5        0.01       -0.63      0.63 o
   4   3   5      177.14      168.25      3.87 o
   5   3   5       73.70       88.09      2.93 o
   6   3   5        1.91        1.51      1.48 o
   7   3   5        1.22        2.32      1.72 o
   8   3   5        9.19       15.98      2.10 o
 -11   4   5       12.49       14.65      3.92 o
 -10   4   5       23.01       19.31      3.95 o
  -9   4   5       30.77       32.47      4.23 o
  -8   4   5      136.22      132.55      3.05 o
  -7   4   5       15.59       10.98      0.95 o
  -6   4   5        3.96        3.09      0.51 o
  -5   4   5      207.30      212.88      2.97 o
  -4   4   5      432.83      438.50      4.76 o
  -3   4   5      170.56      167.69      2.28 o
  -2   4   5        0.60        3.81      0.48 o
  -1   4   5      424.06      397.95      4.57 o
   0   4   5       87.04      101.91      2.05 o
   1   4   5      245.19      245.57      3.60 o
   2   4   5       51.40       54.31      1.68 o
   3   4   5        0.00       -0.69      0.69 o
   4   4   5       82.59       89.28      2.32 o
   5   4   5       81.52       77.13      3.19 o
   6   4   5        0.42        2.62      1.40 o
   7   4   5        3.49        6.10      2.34 o
 -11   5   5       11.42        6.35      3.25 o
 -10   5   5        0.04        1.60      2.67 o
  -9   5   5       90.40       87.71      2.71 o
  -8   5   5        0.07       -0.13      0.69 o
  -7   5   5      285.30      277.78      4.07 o
  -6   5   5       80.93       79.19      1.79 o
  -5   5   5        1.14        2.84      0.54 o
  -4   5   5       44.65       45.84      1.17 o
  -3   5   5      345.02      301.38      3.63 o
  -2   5   5      120.12      106.40      1.81 o
  -1   5   5        9.08        2.99      0.47 o
   0   5   5        1.57        1.12      0.64 o
   1   5   5      108.69       90.72      2.12 o
   2   5   5      534.08      514.11      6.56 o
   3   5   5        2.47        2.90      1.05 o
   4   5   5        0.45       -1.01      1.19 o
   5   5   5        1.50       -0.62      1.39 o
   6   5   5        0.00       -0.83      1.34 o
   7   5   5        4.31        3.00      1.66 o
 -11   6   5        0.25       -0.68      0.86 o
 -10   6   5        0.49       -0.12      0.71 o
  -9   6   5        1.50        2.96      0.84 o
  -8   6   5      104.00       95.62      2.40 o
  -7   6   5      236.52      229.66      3.70 o
  -6   6   5      186.14      184.07      3.13 o
  -5   6   5        4.38        4.83      0.59 o
  -4   6   5        3.55        4.87      0.59 o
  -3   6   5      175.41      177.87      2.56 o
  -2   6   5       35.56       42.57      1.18 o
  -1   6   5        2.38        2.46      0.51 o
   0   6   5      227.92      216.25      3.75 o
   1   6   5       31.79       28.13      1.51 o
   2   6   5       62.54       51.69      2.06 o
   3   6   5      126.80      121.37      3.08 o
   4   6   5       61.21       70.09      2.89 o
   5   6   5        2.15        2.04      1.71 o
   6   6   5        9.62        9.62      1.93 o
   7   6   5        0.41        3.43      1.84 o
 -11   7   5       12.47       13.17      2.23 o
 -10   7   5        3.50        2.76      1.20 o
  -9   7   5      125.81      129.34      4.64 o
  -8   7   5       13.63       18.99      1.18 o
  -7   7   5       51.32       47.36      1.74 o
  -6   7   5        9.43        9.38      1.30 o
  -5   7   5        2.28        0.14      0.55 o
  -4   7   5       42.18       38.13      1.22 o
  -3   7   5       29.70       28.57      1.04 o
  -2   7   5        0.38       -0.60      0.60 o
  -1   7   5        9.05        9.77      0.94 o
   0   7   5        6.12        7.25      1.08 o
   1   7   5       38.54       39.85      1.91 o
   2   7   5        1.97        0.32      1.08 o
   3   7   5       95.32       85.25      2.82 o
   4   7   5        5.44        3.53      1.71 o
   5   7   5       11.78       17.32      3.33 o
   6   7   5        0.43       -2.51      2.51 o
 -10   8   5        0.68       -0.10      0.91 o
  -9   8   5        6.09       10.72      4.05 o
  -8   8   5        0.13        0.15      0.77 o
  -7   8   5       82.92       82.52      2.25 o
  -6   8   5       75.88       75.24      2.10 o
  -5   8   5        0.44       -0.59      0.59 o
  -4   8   5       47.25       45.28      1.39 o
  -3   8   5       18.63       16.09      1.08 o
  -2   8   5       42.06       43.22      1.79 o
  -1   8   5      174.26      155.40      3.74 o
   0   8   5       96.05      102.38      3.26 o
   1   8   5       61.33       66.15      2.95 o
   2   8   5       54.19       43.17      2.55 o
   3   8   5       73.70       75.77      3.79 o
   4   8   5       66.97       70.54      4.81 o
   5   8   5       19.38       25.55      3.58 o
 -10   9   5        7.59        7.24      2.54 o
  -9   9   5       91.27      100.50      7.90 o
  -8   9   5        3.77        3.25      1.02 o
  -7   9   5        7.10        6.49      1.13 o
  -6   9   5        2.71        1.87      0.94 o
  -5   9   5        0.13       -0.78      0.78 o
  -4   9   5       48.66       46.54      1.92 o
  -3   9   5      114.52      122.10      3.20 o
  -2   9   5        0.17       -0.99      0.99 o
  -1   9   5       68.55       67.28      2.80 o
   0   9   5       61.67       65.08      2.87 o
   1   9   5        6.42        5.52      1.72 o
   2   9   5        1.17       -1.52      1.59 o
   3   9   5        0.05        0.22      1.98 o
   4   9   5        0.65       -2.52      2.52 o
   5   9   5        0.62       -1.98      2.85 o
 -10  10   5        0.82        1.59      1.12 o
  -9  10   5        0.16        0.84      1.01 o
  -8  10   5        2.82        3.74      1.14 o
  -7  10   5        0.10       -1.16      1.17 o
  -6  10   5        3.76        3.43      1.42 o
  -5  10   5        6.69        8.59      2.20 o
  -4  10   5      124.01      117.18      3.03 o
  -3  10   5       71.36       70.16      2.83 o
  -2  10   5        7.22        5.14      1.52 o
  -1  10   5       71.81       67.78      2.96 o
   0  10   5        2.64        3.31      1.63 o
   1  10   5       88.15       88.40      3.55 o
   2  10   5       12.76       14.72      2.19 o
   3  10   5        8.13        8.24      2.49 o
   4  10   5        8.40        8.81      3.33 o
  -9  11   5       20.18       24.19      2.33 o
  -8  11   5        0.25        0.81      1.50 o
  -7  11   5       12.77        9.71      1.79 o
  -6  11   5       25.78       22.23      3.48 o
  -5  11   5       48.55       45.72      2.77 o
  -4  11   5      116.00      106.74      3.49 o
  -3  11   5        0.61        0.11      1.41 o
  -2  11   5        1.76       -0.45      1.49 o
  -1  11   5        5.44        3.12      1.70 o
   0  11   5        1.80       -1.14      2.44 o
   1  11   5       21.77       23.23      2.48 o
   2  11   5        1.39       -2.26      2.26 o
   3  11   5       10.55       14.53      4.19 o
  -9  12   5       12.70       24.02      4.92 o
  -8  12   5        3.33        1.21      1.73 o
  -7  12   5       29.00       27.98      2.52 o
  -6  12   5       17.06       14.52      2.09 o
  -5  12   5        5.88       11.34      2.48 o
  -4  12   5        4.89        3.33      1.91 o
  -3  12   5       31.09       31.19      2.99 o
  -2  12   5        0.18       -1.57      1.57 o
  -1  12   5        1.50       -1.70      1.70 o
   0  12   5        7.65        5.83      2.13 o
   1  12   5        4.58        6.48      2.36 o
   2  12   5        6.93        1.88      2.70 o
  -8  13   5        3.44        2.94      1.91 o
  -7  13   5        2.57        2.19      2.40 o
  -6  13   5        1.71       -0.48      2.23 o
  -5  13   5        1.32       -0.07      2.22 o
  -4  13   5        3.40        1.25      1.95 o
  -3  13   5        0.96       -0.31      1.67 o
  -2  13   5        0.06       -2.21      2.21 o
  -1  13   5       27.33       40.03      4.38 o
   0  13   5       18.87       29.62      3.59 o
   1  13   5        3.10        4.89      2.96 o
  -7  14   5        1.49        0.86      2.53 o
  -6  14   5        2.92        6.29      3.03 o
  -5  14   5        4.37        6.01      2.79 o
  -4  14   5        0.00       -0.37      2.10 o
  -3  14   5        0.41        2.37      2.32 o
  -2  14   5        4.06        5.98      3.16 o
  -1  14   5       23.81       30.88      3.06 o
  -1 -15   6        3.64       -2.72      2.72 o
   0 -15   6        0.57       -0.22      2.18 o
   1 -15   6       26.52       29.69      2.90 o
   2 -15   6        1.26       -0.68      2.18 o
   3 -15   6        8.28       11.50      2.49 o
   4 -15   6        3.23        3.36      2.59 o
  -3 -14   6       25.72       33.55      4.26 o
  -2 -14   6        7.94        5.03      2.57 o
  -1 -14   6        1.36       -2.74      2.74 o
   0 -14   6        0.01        0.03      2.25 o
   1 -14   6        8.29       10.55      2.32 o
   2 -14   6        0.14        0.11      1.94 o
   3 -14   6        2.07        3.33      2.09 o
   4 -14   6        2.28        3.03      2.56 o
   5 -14   6        2.75        4.01      2.86 o
   6 -14   6       16.10       15.12      3.33 o
  -4 -13   6        0.35       -1.95      2.85 o
  -3 -13   6        8.26        6.95      3.04 o
  -2 -13   6        0.14       -2.11      2.11 o
  -1 -13   6        4.46        4.50      1.92 o
   0 -13   6        0.02       -0.99      1.31 o
   1 -13   6       67.69       79.36      3.45 o
   2 -13   6        0.42        0.93      1.76 o
   3 -13   6        1.48       -1.03      1.68 o
   4 -13   6        1.75        1.21      1.98 o
   5 -13   6        0.54        0.61      2.36 o
   6 -13   6        0.01       -2.35      2.35 o
   7 -13   6        0.28       -2.75      2.75 o
  -5 -12   6        5.29        4.28      2.89 o
  -4 -12   6        0.05       -3.33      3.40 o
  -3 -12   6        0.84       -1.74      2.41 o
  -2 -12   6        1.13       -0.17      1.79 o
  -1 -12   6        7.81        8.37      1.70 o
   0 -12   6       31.18       36.13      3.21 o
   1 -12   6        0.18        0.45      1.60 o
   2 -12   6        2.60        2.03      1.63 o
   3 -12   6        5.17        4.76      1.68 o
   4 -12   6       12.99       12.28      2.29 o
   5 -12   6        0.00       -1.99      1.99 o
   6 -12   6        2.48       -1.38      2.16 o
   7 -12   6        0.00       -2.39      2.39 o
  -6 -11   6        2.93        2.16      2.66 o
  -5 -11   6        0.29       -1.69      1.69 o
  -4 -11   6        5.55        2.37      1.72 o
  -3 -11   6       31.69       33.80      2.16 o
  -2 -11   6       15.21       12.12      1.47 o
  -1 -11   6        1.40       -0.83      1.11 o
   0 -11   6       18.93       19.95      2.72 o
   1 -11   6       46.28       47.84      2.52 o
   2 -11   6        0.01       -1.39      1.39 o
   3 -11   6        1.18       -0.85      1.41 o
   4 -11   6       10.09       11.35      1.85 o
   5 -11   6        0.31       -0.86      1.68 o
   6 -11   6        4.91        5.60      1.87 o
   7 -11   6        0.78        0.59      1.91 o
   8 -11   6        5.30        6.11      2.10 o
  -7 -10   6        0.06       -2.40      2.40 o
  -6 -10   6        1.95        0.33      1.73 o
  -5 -10   6        0.94       -1.47      1.68 o
  -4 -10   6       13.90       11.74      1.55 o
  -3 -10   6       21.82       16.95      1.50 o
  -2 -10   6      151.43      154.55      3.14 o
  -1 -10   6       82.37       82.28      3.00 o
   0 -10   6        4.50        3.50      1.44 o
   1 -10   6       69.29       68.54      2.80 o
   2 -10   6       30.25       30.97      2.08 o
   3 -10   6       34.89       40.25      2.24 o
   4 -10   6        1.85        0.60      1.20 o
   5 -10   6        3.31        1.32      1.36 o
   6 -10   6       23.92       25.06      2.34 o
   7 -10   6        7.45        5.84      2.48 o
   8 -10   6        0.00       -0.42      1.74 o
  -7  -9   6        0.21       -1.32      1.78 o
  -6  -9   6        0.37       -0.69      1.33 o
  -5  -9   6        5.46        2.10      2.42 o
  -4  -9   6       10.79       13.40      1.51 o
  -3  -9   6       11.71       12.45      1.20 o
  -2  -9   6        6.83        3.82      1.00 o
  -1  -9   6      102.27       92.74      2.67 o
   0  -9   6        3.87        2.66      1.08 o
   1  -9   6      243.06      253.45      4.95 o
   2  -9   6       66.37       62.69      2.26 o
   3  -9   6       33.47       29.03      1.70 o
   4  -9   6        0.30       -1.07      1.07 o
   5  -9   6       34.36       26.05      1.91 o
   6  -9   6       11.60        9.59      1.81 o
   7  -9   6        0.27       -0.61      1.41 o
   8  -9   6        0.94       -1.89      1.89 o
  -8  -8   6       11.84       10.87      1.71 o
  -7  -8   6       12.93       15.48      1.73 o
  -6  -8   6       16.79       13.77      1.63 o
  -5  -8   6      138.29      143.24      3.62 o
  -4  -8   6        3.83        2.52      1.04 o
  -3  -8   6       36.22       32.02      1.46 o
  -2  -8   6      160.05      161.14      2.96 o
  -1  -8   6       58.14       60.19      2.10 o
   0  -8   6        8.83        8.49      1.11 o
   1  -8   6      203.86      202.29      3.71 o
   2  -8   6       54.45       55.92      2.03 o
   3  -8   6        0.25       -0.91      0.91 o
   4  -8   6        0.00       -0.93      0.93 o
   5  -8   6       24.54       18.61      1.71 o
   6  -8   6       17.32       18.91      1.99 o
   7  -8   6        0.20       -1.30      1.30 o
   8  -8   6        1.94       -0.73      2.37 o
   9  -8   6       23.41       31.08      3.49 o
  -8  -7   6       11.15       15.28      1.51 o
  -7  -7   6       58.98       72.29      2.41 o
  -6  -7   6        8.16       10.33      1.21 o
  -5  -7   6       47.26       44.06      1.86 o
  -4  -7   6       59.72       60.85      1.79 o
  -3  -7   6        4.15        2.48      0.68 o
  -2  -7   6        2.94        2.34      0.88 o
  -1  -7   6       37.46       41.92      1.53 o
   0  -7   6       11.69       11.57      0.97 o
   1  -7   6       18.73       19.57      1.26 o
   2  -7   6        7.88        9.93      1.24 o
   3  -7   6       30.42       33.69      1.42 o
   4  -7   6        8.54        6.38      1.18 o
   5  -7   6        2.40        0.29      1.12 o
   6  -7   6        0.47       -0.56      1.31 o
   7  -7   6        3.53       -0.15      1.54 o
   8  -7   6        0.27       -1.56      1.56 o
   9  -7   6        2.20        2.08      1.85 o
  -9  -6   6       15.72       13.85      1.40 o
  -8  -6   6       31.43       31.84      2.13 o
  -7  -6   6        1.15        2.06      0.94 o
  -6  -6   6        0.81        1.64      0.87 o
  -5  -6   6       49.98       44.08      1.62 o
  -4  -6   6      298.62      288.08      3.81 o
  -3  -6   6      158.64      153.60      2.48 o
  -2  -6   6        3.28        3.16      0.70 o
  -1  -6   6        1.50       -0.34      0.61 o
   0  -6   6       39.81       35.95      1.48 o
   1  -6   6        0.09       -0.31      0.54 o
   2  -6   6      199.88      208.83      3.29 o
   3  -6   6       64.98       67.33      1.86 o
   4  -6   6        5.63        1.90      0.89 o
   5  -6   6        4.08        2.63      1.01 o
   6  -6   6       56.55       55.06      2.39 o
   7  -6   6      103.99      103.88      3.74 o
   8  -6   6       44.44       40.80      3.21 o
   9  -6   6       19.57       22.35      4.72 o
  -9  -5   6        6.18        6.28      1.11 o
  -8  -5   6        8.91        9.73      1.12 o
  -7  -5   6       39.40       38.87      1.67 o
  -6  -5   6      227.88      233.61      3.61 o
  -5  -5   6       38.05       39.81      1.64 o
  -4  -5   6      908.42      870.07      9.03 o
  -3  -5   6        0.31        0.27      0.57 o
  -2  -5   6        4.02        7.33      0.75 o
  -1  -5   6       23.37       19.52      1.02 o
   0  -5   6      131.65      130.73      2.62 o
   1  -5   6       13.85       11.48      1.01 o
   2  -5   6       34.17       40.42      1.43 o
   3  -5   6      137.41      142.26      2.60 o
   4  -5   6       58.39       53.00      1.85 o
   5  -5   6       62.43       62.88      2.53 o
   6  -5   6        6.58        6.02      1.27 o
   7  -5   6        1.90       11.20      2.33 o
   8  -5   6        4.09        7.11      1.78 o
   9  -5   6        3.21        6.57      2.29 o
 -10  -4   6        0.79       -0.17      1.02 o
  -9  -4   6        0.64        0.57      0.86 o
  -8  -4   6        0.37       -0.28      0.75 o
  -7  -4   6       13.61       14.39      1.08 o
  -6  -4   6       10.64        9.63      1.00 o
  -5  -4   6       15.26       17.04      1.46 o
  -4  -4   6       60.52       56.50      1.48 o
  -3  -4   6      232.39      250.95      3.19 o
  -2  -4   6       44.64       38.17      1.27 o
  -1  -4   6      834.34      867.76      9.65 o
   0  -4   6       36.15       45.08      1.51 o
   1  -4   6       10.37       11.85      0.85 o
   2  -4   6      187.34      181.51      2.90 o
   3  -4   6      119.16      130.17      2.44 o
   4  -4   6       49.81       49.33      1.74 o
   5  -4   6       29.51       34.01      1.64 o
   6  -4   6       92.95       95.09      2.94 o
   7  -4   6      131.06      139.58      4.14 o
   8  -4   6        4.19        1.87      1.55 o
   9  -4   6       33.07       43.56      4.76 o
 -10  -3   6        1.77        2.02      1.08 o
  -9  -3   6        1.55        1.91      0.98 o
  -8  -3   6        0.16        0.10      0.83 o
  -7  -3   6       98.18       97.20      2.17 o
  -6  -3   6       76.23       78.52      1.92 o
  -5  -3   6      339.84      334.45      4.74 o
  -4  -3   6      309.43      320.18      4.13 o
  -3  -3   6       32.82       34.75      1.09 o
  -2  -3   6      382.65      441.54      5.27 o
  -1  -3   6       98.17       98.29      1.85 o
   0  -3   6       53.65       51.15      1.54 o
   1  -3   6       76.75       74.84      1.73 o
   2  -3   6       10.77       12.66      0.90 o
   3  -3   6       26.52       30.73      1.26 o
   4  -3   6       27.29       24.96      1.30 o
   5  -3   6        8.28       12.96      1.26 o
   6  -3   6        5.18        5.75      1.23 o
   7  -3   6        1.16        0.81      1.13 o
   8  -3   6        4.38        3.76      1.68 o
   9  -3   6        6.86        7.67      2.02 o
 -10  -2   6        7.16        5.39      1.02 o
  -9  -2   6        0.03        0.26      0.77 o
  -8  -2   6        2.81        2.85      0.86 o
  -7  -2   6      128.34      124.60      3.17 o
  -6  -2   6       20.90       26.71      1.14 o
  -5  -2   6       31.75       39.66      1.21 o
  -4  -2   6      754.34      809.68      8.92 o
  -3  -2   6      461.04      513.40      5.47 o
  -2  -2   6      138.13      147.40      2.11 o
  -1  -2   6        3.30        1.70      0.47 o
   0  -2   6        3.20        0.57      0.46 o
   1  -2   6     1109.12     1084.39     11.00 o
   2  -2   6        7.90        8.59      0.81 o
   3  -2   6        6.25        6.21      0.82 o
   4  -2   6       19.79       17.67      1.25 o
   5  -2   6       83.04       90.41      2.51 o
   6  -2   6        0.49        0.48      1.05 o
   7  -2   6       20.65       23.10      2.22 o
   8  -2   6       25.36       28.79      2.40 o
   9  -2   6        0.11       -1.51      1.51 o
 -10  -1   6       18.13       15.06      3.97 o
  -9  -1   6        0.08       -0.23      0.55 o
  -8  -1   6        3.07        1.16      0.72 o
  -7  -1   6      197.97      198.47      4.14 o
  -6  -1   6       56.98       57.09      1.41 o
  -5  -1   6       39.98       44.79      1.19 o
  -4  -1   6        0.18        0.43      0.41 o
  -3  -1   6      183.29      194.40      2.48 o
  -2  -1   6      874.75      946.38     10.24 o
  -1  -1   6        2.30        3.64      0.57 o
   0  -1   6      139.60      160.65      2.79 o
   1  -1   6      659.35      697.50      8.17 o
   2  -1   6       13.34       20.57      1.00 o
   3  -1   6       11.86       15.42      1.18 o
   4  -1   6     1043.62     1004.92     11.36 o
   5  -1   6       34.91       36.70      1.71 o
   6  -1   6       17.97       17.93      1.58 o
   7  -1   6        6.94        3.76      1.57 o
   8  -1   6       13.03       14.64      2.07 o
 -11   0   6        8.80        8.90      3.78 o
 -10   0   6        5.88        6.33      3.45 o
  -9   0   6        0.05        2.05      2.36 o
  -8   0   6       18.22       14.66      1.02 o
  -7   0   6      145.17      138.24      3.82 o
  -6   0   6       26.71       25.96      1.27 o
  -5   0   6       38.29       35.96      1.06 o
  -4   0   6       38.53       32.40      0.96 o
  -3   0   6      526.67      573.37      5.97 o
  -2   0   6      960.90     1033.67     11.12 o
  -1   0   6      731.03      741.82      8.29 o
   0   0   6      235.32      242.37      4.23 o
   1   0   6       10.92       18.13      1.05 o
   2   0   6        1.75        0.18      1.00 o
   3   0   6       26.24       36.46      1.36 o
   4   0   6      751.45      736.41      8.02 o
   5   0   6      115.68      107.01      2.96 o
   6   0   6       22.50       21.69      1.87 o
   7   0   6        8.92        7.77      1.69 o
   8   0   6       13.55       14.77      2.10 o
 -11   1   6        0.76       -1.29      2.77 o
 -10   1   6        0.44       -0.95      2.14 o
  -9   1   6        0.50       -0.55      1.93 o
  -8   1   6       69.84       75.37      5.71 o
  -7   1   6       45.54       46.28      1.62 o
  -6   1   6       20.16       22.30      1.20 o
  -5   1   6      185.66      202.13      2.94 o
  -4   1   6        7.45        6.51      0.62 o
  -3   1   6        0.57        1.22      0.46 o
  -2   1   6      411.55      431.68      5.14 o
  -1   1   6       94.69      108.81      1.96 o
   0   1   6      960.87      952.75     10.53 o
   1   1   6      183.26      171.69      2.58 o
   2   1   6        1.49        1.53      0.68 o
   3   1   6        6.89        6.34      0.84 o
   4   1   6      197.95      191.20      3.29 o
   5   1   6       39.58       37.20      1.94 o
   6   1   6        2.58        0.74      1.95 o
   7   1   6        3.45        1.74      2.08 o
   8   1   6        0.03       -1.54      1.54 o
 -11   2   6        5.30        5.61      3.25 o
 -10   2   6        0.00       -1.25      2.26 o
  -9   2   6        6.03       12.39      3.14 o
  -8   2   6        3.62        4.44      1.60 o
  -7   2   6       22.58       20.48      1.15 o
  -6   2   6        7.91        8.86      0.75 o
  -5   2   6        0.00        0.17      0.43 o
  -4   2   6      506.71      556.03      6.37 o
  -3   2   6      217.21      255.17      3.09 o
  -2   2   6      761.54      794.91      8.83 o
  -1   2   6       12.28       18.09      0.90 o
   0   2   6      650.76      699.14      8.04 o
   1   2   6        6.66        4.56      0.76 o
   2   2   6      137.01      132.33      2.53 o
   3   2   6        0.88        1.66      0.76 o
   4   2   6      216.41      210.40      3.54 o
   5   2   6        1.29       -1.33      1.33 o
   6   2   6       20.21       24.31      2.51 o
   7   2   6        7.12        5.75      1.76 o
   8   2   6       11.96       19.29      2.32 o
 -11   3   6       15.29       16.34      4.03 o
 -10   3   6        0.11        1.42      2.59 o
  -9   3   6       13.76       19.40      3.55 o
  -8   3   6       20.48       17.11      1.58 o
  -7   3   6       15.68       11.89      0.96 o
  -6   3   6       15.62       12.12      0.77 o
  -5   3   6      261.69      267.46      3.48 o
  -4   3   6      178.96      170.83      2.33 o
  -3   3   6       68.04       82.22      1.51 o
  -2   3   6      351.64      375.89      4.31 o
  -1   3   6       10.40       17.68      0.83 o
   0   3   6       87.15       89.93      1.95 o
   1   3   6        5.53        3.35      0.71 o
   2   3   6      167.05      161.59      2.87 o
   3   3   6        8.24        7.48      0.96 o
   4   3   6      116.24      113.56      2.87 o
   5   3   6        6.46        5.31      1.60 o
   6   3   6        0.11        0.45      1.45 o
   7   3   6       34.50       33.39      2.62 o
 -11   4   6        0.30        2.67      2.86 o
 -10   4   6       26.20       35.10      4.83 o
  -9   4   6       16.88       17.41      1.15 o
  -8   4   6        0.55        1.20      0.68 o
  -7   4   6       83.20       66.73      1.90 o
  -6   4   6       36.53       34.51      1.29 o
  -5   4   6        8.62        6.79      0.71 o
  -4   4   6       46.17       42.22      1.15 o
  -3   4   6       18.43       23.73      0.91 o
  -2   4   6      277.16      274.81      3.45 o
  -1   4   6        3.84        0.80      0.54 o
   0   4   6        4.65        7.59      0.80 o
   1   4   6       56.16       53.30      1.71 o
   2   4   6       93.68       88.25      2.24 o
   3   4   6      141.12      137.53      3.08 o
   4   4   6       81.76       64.03      2.65 o
   5   4   6       86.93       93.09      3.66 o
   6   4   6       48.02       49.37      2.97 o
   7   4   6        3.98        4.70      1.84 o
 -11   5   6       11.90        9.92      3.45 o
 -10   5   6        0.80        1.01      0.70 o
  -9   5   6       12.76       10.81      1.08 o
  -8   5   6       16.30       14.63      1.07 o
  -7   5   6        6.24        3.89      1.69 o
  -6   5   6      114.15      112.10      2.30 o
  -5   5   6      102.85      102.98      1.96 o
  -4   5   6       18.40       16.46      0.81 o
  -3   5   6      539.30      518.26      5.75 o
  -2   5   6       21.47       17.13      0.84 o
  -1   5   6        1.55        0.11      0.64 o
   0   5   6      121.81      110.32      3.61 o
   1   5   6       34.89       35.63      1.66 o
   2   5   6        3.28       -0.99      0.99 o
   3   5   6       14.93       12.99      1.41 o
   4   5   6       41.93       37.36      2.22 o
   5   5   6       30.24       33.35      2.51 o
   6   5   6       24.51       23.22      2.71 o
   7   5   6       21.04       21.25      2.87 o
 -11   6   6        4.31        4.45      0.89 o
 -10   6   6       14.13       12.81      1.20 o
  -9   6   6        0.58        0.12      0.77 o
  -8   6   6       10.48       10.78      0.98 o
  -7   6   6        0.33       -0.71      0.71 o
  -6   6   6       12.49       11.65      0.99 o
  -5   6   6       12.17       12.42      0.80 o
  -4   6   6       21.40       20.17      0.94 o
  -3   6   6        0.15       -0.47      0.47 o
  -2   6   6      141.60      137.37      2.26 o
  -1   6   6       26.42       28.03      1.44 o
   0   6   6     1345.02     1282.80     15.63 o
   1   6   6       49.82       53.58      2.09 o
   2   6   6       18.03       14.27      1.44 o
   3   6   6       27.15       26.48      1.83 o
   4   6   6        1.60        0.83      1.83 o
   5   6   6       40.13       33.74      4.75 o
   6   6   6       11.83       19.09      4.81 o
 -11   7   6        0.00       -0.80      0.80 o
 -10   7   6        8.04        7.42      1.48 o
  -9   7   6       21.60       17.90      1.35 o
  -8   7   6       40.12       41.85      1.67 o
  -7   7   6       20.95       20.55      1.25 o
  -6   7   6       34.86       33.94      1.48 o
  -5   7   6        0.00        0.01      0.60 o
  -4   7   6       66.21       56.96      1.63 o
  -3   7   6        9.38        7.36      0.74 o
  -2   7   6      105.58       90.05      1.99 o
  -1   7   6      201.17      196.95      3.84 o
   0   7   6       37.14       43.78      2.29 o
   1   7   6      170.67      157.33      4.10 o
   2   7   6      106.23       99.25      3.50 o
   3   7   6       11.14        7.61      1.82 o
   4   7   6       12.80        3.17      3.90 o
   5   7   6        0.05       -3.05      3.35 o
   6   7   6        2.56        6.01      3.01 o
 -10   8   6        8.09        8.15      1.47 o
  -9   8   6       13.54       17.86      1.31 o
  -8   8   6       20.70       23.79      1.45 o
  -7   8   6        0.04       -0.59      0.75 o
  -6   8   6       11.46       12.04      1.11 o
  -5   8   6       13.75       11.38      0.98 o
  -4   8   6       35.63       34.46      1.39 o
  -3   8   6        1.05       -0.39      0.92 o
  -2   8   6        0.45        0.91      1.01 o
  -1   8   6        1.99        7.14      1.56 o
   0   8   6       33.43       35.88      2.25 o
   1   8   6        7.69        3.30      1.64 o
   2   8   6        2.91        0.18      1.59 o
   3   8   6        1.41       -1.76      1.80 o
   4   8   6        3.66       -0.70      2.59 o
   5   8   6        0.46       -2.86      2.86 o
 -10   9   6        0.07       -0.73      1.24 o
  -9   9   6       11.10        7.52      1.28 o
  -8   9   6       24.06       23.47      1.47 o
  -7   9   6        4.91        5.11      1.01 o
  -6   9   6        9.41        7.91      1.24 o
  -5   9   6       53.39       48.98      1.96 o
  -4   9   6      413.06      407.14      6.23 o
  -3   9   6      274.62      252.00      4.58 o
  -2   9   6        0.23       -1.04      1.35 o
  -1   9   6      116.14      120.43      3.64 o
   0   9   6       13.15       14.03      1.96 o
   1   9   6       72.32       66.79      3.16 o
   2   9   6        9.33        8.37      2.30 o
   3   9   6        2.58       -1.16      2.16 o
   4   9   6        1.02       -0.26      2.93 o
 -10  10   6        1.52        1.32      1.18 o
  -9  10   6        4.81        7.26      1.71 o
  -8  10   6        4.04        6.33      1.61 o
  -7  10   6        0.23       -0.25      1.34 o
  -6  10   6       10.95        7.08      1.59 o
  -5  10   6       35.77       33.28      2.11 o
  -4  10   6        3.88        1.87      1.25 o
  -3  10   6       12.19       11.42      1.76 o
  -2  10   6        0.30       -1.25      1.37 o
  -1  10   6       10.32       11.66      1.87 o
   0  10   6       57.27       65.36      3.14 o
   1  10   6       16.05       10.29      2.15 o
   2  10   6        0.42       -0.92      1.83 o
   3  10   6       19.92       21.07      3.90 o
   4  10   6        6.38        9.99      5.45 o
  -9  11   6        2.07       -0.04      1.87 o
  -8  11   6        4.27        4.32      1.69 o
  -7  11   6       12.20       11.96      1.96 o
  -6  11   6        1.44        1.98      1.91 o
  -5  11   6        6.95        5.16      1.67 o
  -4  11   6      136.98      128.59      4.50 o
  -3  11   6      114.20      103.13      3.54 o
  -2  11   6        7.85        5.59      1.79 o
  -1  11   6       19.46       23.12      3.05 o
   0  11   6       26.85       30.96      2.64 o
   1  11   6       20.49       25.00      2.67 o
   2  11   6       13.67       18.86      3.20 o
   3  11   6        0.05       -1.30      3.43 o
  -8  12   6        1.95        1.67      1.70 o
  -7  12   6        2.58       -0.04      1.63 o
  -6  12   6       20.05       18.19      2.96 o
  -5  12   6        0.59        0.85      2.11 o
  -4  12   6        2.73        3.89      1.95 o
  -3  12   6        5.30        5.86      1.85 o
  -2  12   6        0.50       -1.21      1.74 o
  -1  12   6       26.24       38.58      3.07 o
   0  12   6        9.26       12.84      2.45 o
   1  12   6        2.37        1.16      2.26 o
  -7  13   6        0.39        0.00      3.66 o
  -6  13   6        0.38       -1.32      2.35 o
  -5  13   6        3.35        1.48      2.49 o
  -4  13   6        5.03        0.90      3.18 o
  -3  13   6        1.76        2.21      1.92 o
  -2  13   6       30.49       34.58      2.88 o
  -1  13   6       10.20       15.65      2.62 o
   0  13   6       28.59       41.83      3.34 o
  -6  14   6        1.44        4.05      2.75 o
  -5  14   6        4.82        7.57      4.62 o
  -4  14   6        0.34        1.59      2.83 o
  -3  14   6       16.38       23.30      3.17 o
  -2  14   6        5.87        8.60      2.57 o
   0 -15   7       12.77        8.56      2.54 o
   1 -15   7        0.16        0.13      2.28 o
   2 -15   7        3.31        1.77      2.33 o
   3 -15   7        2.88        2.65      2.70 o
   4 -15   7        2.11        3.77      3.29 o
  -2 -14   7        0.04       -3.01      3.01 o
  -1 -14   7        7.99        9.74      3.48 o
   0 -14   7       18.22       24.04      2.62 o
   1 -14   7       28.39       32.75      2.80 o
   2 -14   7        2.28        0.16      2.08 o
   3 -14   7        0.26       -1.89      1.89 o
   4 -14   7        6.99       13.64      3.27 o
   5 -14   7        1.01        2.53      2.76 o
  -4 -13   7       17.91       32.16      8.21 o
  -3 -13   7        0.00        1.43      3.92 o
  -2 -13   7        0.54       -2.10      2.10 o
  -1 -13   7        5.95        2.39      1.50 o
   0 -13   7       45.78       41.51      2.76 o
   1 -13   7       31.04       37.86      2.76 o
   2 -13   7        5.67        3.30      1.95 o
   3 -13   7        1.08       -1.72      1.72 o
   4 -13   7        9.24        9.60      2.39 o
   5 -13   7        0.38        3.25      2.63 o
   6 -13   7        0.46       -2.37      2.54 o
  -5 -12   7        1.74        0.73      2.79 o
  -4 -12   7        0.01       -2.53      2.53 o
  -3 -12   7        0.51       -0.42      1.73 o
  -2 -12   7        0.21       -0.29      1.46 o
  -1 -12   7        0.01       -0.17      1.26 o
   0 -12   7       20.58       25.86      2.31 o
   1 -12   7        6.52        7.02      1.88 o
   2 -12   7        1.72       -0.20      1.60 o
   3 -12   7        0.53        0.13      1.65 o
   4 -12   7        0.21        0.69      1.93 o
   5 -12   7        0.13        0.40      2.24 o
   6 -12   7        5.48        2.08      2.50 o
   7 -12   7        1.86        0.24      2.62 o
  -6 -11   7        0.30       -1.57      1.88 o
  -5 -11   7       14.51       14.57      2.96 o
  -4 -11   7        9.37        4.42      3.53 o
  -3 -11   7        0.34       -0.19      1.42 o
  -2 -11   7        2.25        2.08      1.22 o
  -1 -11   7       90.70       96.70      3.38 o
   0 -11   7      103.24      104.73      3.49 o
   1 -11   7       52.20       53.21      2.68 o
   2 -11   7        6.35        4.36      1.66 o
   3 -11   7       30.25       34.42      2.71 o
   4 -11   7       34.12       33.94      2.33 o
   5 -11   7        1.71        2.13      4.14 o
   6 -11   7        2.10        5.71      4.38 o
   7 -11   7        1.86        1.01      2.60 o
  -6 -10   7        2.70        1.20      1.57 o
  -5 -10   7        2.80        1.01      1.38 o
  -4 -10   7        2.39        3.01      1.36 o
  -3 -10   7        0.03       -0.74      1.09 o
  -2 -10   7        2.83        2.18      1.19 o
  -1 -10   7        6.78       -0.42      1.42 o
   0 -10   7       72.62       76.00      2.95 o
   1 -10   7       33.90       30.44      2.16 o
   2 -10   7       46.13       45.02      2.41 o
   3 -10   7       29.36       22.98      2.02 o
   4 -10   7       25.05       24.87      2.08 o
   5 -10   7       10.10       13.12      2.17 o
   6 -10   7        2.59        4.16      1.79 o
   7 -10   7        1.26       -0.45      1.71 o
   8 -10   7       11.28       12.08      2.34 o
  -7  -9   7        1.43       -1.30      2.46 o
  -6  -9   7        1.31        1.22      1.42 o
  -5  -9   7        1.55       -1.32      1.32 o
  -4  -9   7        1.95        1.11      1.22 o
  -3  -9   7       25.81       20.74      1.42 o
  -2  -9   7        1.66       -0.50      0.96 o
  -1  -9   7        0.33       -1.01      1.01 o
   0  -9   7        9.00       12.03      1.62 o
   1  -9   7       59.68       51.84      2.46 o
   2  -9   7       24.63       24.78      2.08 o
   3  -9   7      111.45      105.42      2.95 o
   4  -9   7      120.91      121.89      3.22 o
   5  -9   7       46.30       51.83      3.62 o
   6  -9   7        2.88        1.61      1.57 o
   7  -9   7        0.08       -1.66      1.66 o
   8  -9   7        2.62        0.30      1.87 o
  -8  -8   7        3.91        2.72      1.49 o
  -7  -8   7        0.03       -1.51      1.51 o
  -6  -8   7        8.96       11.21      2.41 o
  -5  -8   7       25.16       25.85      1.87 o
  -4  -8   7       24.15       14.64      1.87 o
  -3  -8   7        0.89       -0.90      0.90 o
  -2  -8   7        0.99       -0.90      0.90 o
  -1  -8   7      132.90      137.06      3.96 o
   0  -8   7       48.33       49.18      2.00 o
   1  -8   7        1.09        0.01      1.17 o
   2  -8   7       32.34       34.60      1.76 o
   3  -8   7        6.57        1.30      1.12 o
   4  -8   7      116.84      109.62      2.91 o
   5  -8   7        0.77       -0.23      1.36 o
   6  -8   7        0.25        0.31      1.44 o
   7  -8   7        4.37       -0.74      1.98 o
   8  -8   7        8.93        6.60      2.01 o
  -8  -7   7       13.48       12.35      1.73 o
  -7  -7   7       18.10       18.96      1.54 o
  -6  -7   7        2.82        5.37      1.11 o
  -5  -7   7       68.36       62.66      2.49 o
  -4  -7   7       97.38       95.65      2.40 o
  -3  -7   7        0.60       -0.75      0.75 o
  -2  -7   7       24.31       23.96      1.29 o
  -1  -7   7      307.26      321.33      4.59 o
   0  -7   7       36.17       29.47      1.48 o
   1  -7   7       15.32       15.24      1.26 o
   2  -7   7       45.92       44.34      1.86 o
   3  -7   7       54.88       50.38      2.01 o
   4  -7   7        6.30        5.33      1.18 o
   5  -7   7       49.77       54.73      2.56 o
   6  -7   7        6.74        5.11      1.67 o
   7  -7   7        0.04       -1.10      1.46 o
   8  -7   7        3.71        2.68      1.80 o
  -9  -6   7       13.20       15.01      1.44 o
  -8  -6   7        7.51        7.52      1.24 o
  -7  -6   7        0.28        0.52      0.91 o
  -6  -6   7       17.96       19.14      1.24 o
  -5  -6   7        4.27        4.45      1.05 o
  -4  -6   7       19.11       23.41      1.29 o
  -3  -6   7       22.45       20.34      1.07 o
  -2  -6   7        2.43        0.66      0.71 o
  -1  -6   7       22.69       21.60      1.15 o
   0  -6   7      283.01      268.77      4.85 o
   1  -6   7        0.04       -0.37      0.60 o
   2  -6   7       27.59       27.57      1.31 o
   3  -6   7       43.90       45.97      1.87 o
   4  -6   7       32.34       28.89      1.75 o
   5  -6   7       15.55       15.08      1.65 o
   6  -6   7       17.24       19.98      2.90 o
   7  -6   7        1.44        4.27      1.74 o
   8  -6   7       19.51       19.67      2.38 o
  -9  -5   7        7.22        4.88      1.20 o
  -8  -5   7        0.32       -0.53      0.88 o
  -7  -5   7        0.02       -0.27      0.74 o
  -6  -5   7       32.60       36.67      1.86 o
  -5  -5   7      866.89      885.46     11.17 o
  -4  -5   7      636.16      694.08      7.50 o
  -3  -5   7      286.67      281.18      3.66 o
  -2  -5   7        6.10        2.56      0.69 o
  -1  -5   7       72.24       68.14      1.77 o
   0  -5   7       59.47       64.68      1.97 o
   1  -5   7        5.08        5.21      0.93 o
   2  -5   7       98.95       94.50      2.15 o
   3  -5   7        6.71        5.58      0.94 o
   4  -5   7        0.18       -0.96      0.96 o
   5  -5   7       77.63       73.37      2.78 o
   6  -5   7       47.98       45.39      2.71 o
   7  -5   7        9.46       11.21      1.90 o
   8  -5   7        0.02        0.78      1.66 o
  -9  -4   7        8.52        8.16      1.18 o
  -8  -4   7        0.04        0.34      1.07 o
  -7  -4   7        0.00        0.09      0.75 o
  -6  -4   7      322.81      332.41      5.03 o
  -5  -4   7       68.41       73.00      2.85 o
  -4  -4   7       16.08       25.93      1.04 o
  -3  -4   7      104.36      101.08      1.89 o
  -2  -4   7        8.86        9.39      0.81 o
  -1  -4   7        3.01       -0.53      0.65 o
   0  -4   7      117.26       98.64      2.32 o
   1  -4   7        0.01       -0.57      0.57 o
   2  -4   7        1.05        3.19      0.79 o
   3  -4   7       31.87       28.08      1.45 o
   4  -4   7      296.74      276.98      4.24 o
   5  -4   7      129.97      116.30      2.94 o
   6  -4   7        0.66        0.95      1.48 o
   7  -4   7        0.15        1.94      1.55 o
   8  -4   7        9.50       11.76      2.06 o
 -10  -3   7        3.38        3.24      1.07 o
  -9  -3   7        2.52        1.98      0.98 o
  -8  -3   7        0.06       -0.26      0.82 o
  -7  -3   7        0.05       -0.63      0.68 o
  -6  -3   7       40.69       40.18      1.58 o
  -5  -3   7      250.96      256.04      3.99 o
  -4  -3   7     1079.54     1111.26     11.14 o
  -3  -3   7      618.74      656.16      6.97 o
  -2  -3   7      335.60      351.07      4.50 o
  -1  -3   7      395.61      402.92      5.07 o
   0  -3   7      359.27      360.12      5.17 o
   1  -3   7      504.16      527.96      7.07 o
   2  -3   7      139.89      128.77      2.46 o
   3  -3   7      167.44      157.32      2.87 o
   4  -3   7      432.13      437.20      6.76 o
   5  -3   7       21.51       24.01      1.55 o
   6  -3   7      102.24      102.13      3.66 o
   7  -3   7       10.26       12.79      1.91 o
   8  -3   7        0.68       -1.55      1.55 o
 -10  -2   7       10.79       11.65      1.29 o
  -9  -2   7        0.14       -0.69      0.84 o
  -8  -2   7        5.87        4.76      0.98 o
  -7  -2   7       20.99       19.70      1.10 o
  -6  -2   7      187.55      201.39      3.29 o
  -5  -2   7      111.78      121.27      2.38 o
  -4  -2   7      194.58      223.36      3.19 o
  -3  -2   7        8.52        9.34      0.67 o
  -2  -2   7       55.78       66.97      1.37 o
  -1  -2   7        9.63        6.81      0.96 o
   0  -2   7       58.47       50.11      1.43 o
   1  -2   7       27.66       35.44      1.17 o
   2  -2   7       24.71       23.13      1.14 o
   3  -2   7       34.95       31.29      1.66 o
   4  -2   7      127.57      126.94      2.72 o
   5  -2   7        3.98        1.84      1.08 o
   6  -2   7       10.17       10.48      1.77 o
   7  -2   7       21.27       22.35      2.25 o
   8  -2   7        0.63       -0.70      1.71 o
 -10  -1   7        4.86        7.14      1.03 o
  -9  -1   7        0.82       -0.09      0.77 o
  -8  -1   7       29.02       24.44      1.55 o
  -7  -1   7       63.85       65.57      2.24 o
  -6  -1   7       21.51       21.08      1.07 o
  -5  -1   7      219.18      225.87      2.91 o
  -4  -1   7       55.35       45.27      1.30 o
  -3  -1   7      100.39      113.77      1.86 o
  -2  -1   7      213.35      239.18      3.32 o
  -1  -1   7      119.50      108.78      2.22 o
   0  -1   7       24.52       24.27      1.22 o
   1  -1   7       23.26       24.92      1.07 o
   2  -1   7        2.95        0.19      0.71 o
   3  -1   7      364.23      383.03      4.83 o
   4  -1   7       22.16       23.96      1.42 o
   5  -1   7       85.83       74.70      2.79 o
   6  -1   7        4.45        3.54      1.54 o
   7  -1   7        0.69        0.68      2.24 o
   8  -1   7        2.53       -0.11      2.62 o
 -11   0   7        6.40        3.49      3.33 o
 -10   0   7       20.07       14.10      3.74 o
  -9   0   7        3.11        3.37      0.83 o
  -8   0   7        1.52        0.26      0.70 o
  -7   0   7       17.11       16.18      1.17 o
  -6   0   7      108.61      115.12      2.22 o
  -5   0   7      103.57      118.65      2.04 o
  -4   0   7      287.67      273.76      3.63 o
  -3   0   7       86.80      104.93      1.78 o
  -2   0   7       46.53       45.80      1.48 o
  -1   0   7     1370.37     1511.95     16.16 o
   0   0   7      102.40      118.16      2.93 o
   1   0   7      189.74      193.40      2.89 o
   2   0   7       54.90       47.91      1.62 o
   3   0   7      110.79       97.79      2.28 o
   4   0   7      121.29      114.67      2.26 o
   5   0   7        8.31        4.27      1.52 o
   6   0   7       23.43       23.92      2.19 o
   7   0   7        1.38       -0.32      1.88 o
   8   0   7        2.96       -1.37      1.69 o
 -11   1   7        2.89        1.73      2.82 o
 -10   1   7        0.02        0.72      2.38 o
  -9   1   7        0.22        0.25      1.20 o
  -8   1   7       55.57       49.17      1.90 o
  -7   1   7       12.41       10.24      1.01 o
  -6   1   7       69.26       75.93      1.77 o
  -5   1   7        0.13       -0.42      0.68 o
  -4   1   7      194.17      201.51      4.59 o
  -3   1   7      147.80      159.01      2.31 o
  -2   1   7      169.28      192.07      2.89 o
  -1   1   7       70.28       56.53      1.53 o
   0   1   7      414.55      419.15      5.36 o
   1   1   7      169.41      198.18      2.96 o
   2   1   7       49.78       51.79      1.70 o
   3   1   7       24.84       18.61      1.20 o
   4   1   7       10.89       12.62      1.37 o
   5   1   7       25.19       19.96      2.04 o
   6   1   7        5.74        5.40      1.65 o
   7   1   7        3.53        0.61      2.27 o
   8   1   7       15.38       18.99      2.48 o
 -11   2   7        1.48       -0.72      2.53 o
 -10   2   7       29.70       31.21      4.60 o
  -9   2   7        0.33       -0.12      0.79 o
  -8   2   7       38.80       40.45      1.75 o
  -7   2   7       39.79       36.08      1.68 o
  -6   2   7       45.08       50.52      1.50 o
  -5   2   7       10.87       10.54      0.82 o
  -4   2   7      254.88      260.46      3.23 o
  -3   2   7      108.11      144.05      2.20 o
  -2   2   7      295.74      293.56      3.99 o
  -1   2   7       12.47        8.11      0.78 o
   0   2   7        5.81        8.21      0.86 o
   1   2   7       16.05       18.41      1.09 o
   2   2   7        0.33       -0.27      0.72 o
   3   2   7      130.07      137.91      3.07 o
   4   2   7      109.62       94.58      2.73 o
   5   2   7        1.95       -0.82      1.39 o
   6   2   7        0.13       -1.37      1.37 o
   7   2   7        1.40       -0.84      1.65 o
 -11   3   7        1.45       -2.18      2.18 o
 -10   3   7       46.38       51.72      5.57 o
  -9   3   7        5.79        4.34      0.87 o
  -8   3   7       65.01       69.77      2.68 o
  -7   3   7        0.02       -0.70      0.70 o
  -6   3   7      262.36      265.55      4.00 o
  -5   3   7        0.29        0.46      0.57 o
  -4   3   7        0.06       -0.32      0.47 o
  -3   3   7      205.99      201.15      3.45 o
  -2   3   7      198.95      199.11      3.09 o
  -1   3   7       17.08       19.45      1.04 o
   0   3   7        0.00       -0.25      0.65 o
   1   3   7       65.96       60.76      2.02 o
   2   3   7       68.24       76.66      2.32 o
   3   3   7        6.92        6.51      1.21 o
   4   3   7       75.98       67.40      2.80 o
   5   3   7        2.63       -0.75      1.42 o
   6   3   7        4.99        6.33      2.06 o
   7   3   7       18.13       19.02      2.38 o
 -11   4   7        0.64        2.59      2.90 o
 -10   4   7        6.03        6.44      0.99 o
  -9   4   7        5.33        4.95      0.93 o
  -8   4   7       11.70       11.63      1.20 o
  -7   4   7       75.47       70.32      1.93 o
  -6   4   7      117.70      113.22      2.37 o
  -5   4   7       49.08       46.09      1.41 o
  -4   4   7      157.95      172.02      2.51 o
  -3   4   7      279.67      279.64      3.58 o
  -2   4   7        0.02       -0.34      0.49 o
  -1   4   7      237.97      227.11      3.91 o
   0   4   7       23.86       22.46      1.26 o
   1   4   7        2.97        0.29      0.93 o
   2   4   7        8.42        5.29      1.16 o
   3   4   7        5.16        5.77      1.26 o
   4   4   7        0.01       -1.20      1.20 o
   5   4   7       24.56       20.80      2.58 o
   6   4   7        2.48        0.70      1.63 o
   7   4   7        0.02        2.78      2.35 o
 -11   5   7        1.29       -0.02      2.51 o
 -10   5   7       26.64       27.20      3.29 o
  -9   5   7        0.03        0.55      0.76 o
  -8   5   7        0.06       -1.06      1.06 o
  -7   5   7        0.02       -0.71      0.71 o
  -6   5   7      181.19      184.62      3.29 o
  -5   5   7       93.08       99.21      2.30 o
  -4   5   7        2.27        3.47      0.61 o
  -3   5   7        9.77        7.77      0.73 o
  -2   5   7       32.24       23.90      1.03 o
  -1   5   7       66.19       70.34      1.99 o
   0   5   7      213.07      196.13      4.66 o
   1   5   7       72.89       68.96      2.81 o
   2   5   7       20.37       12.46      1.43 o
   3   5   7      162.62      153.75      3.60 o
   4   5   7       31.94       26.10      2.08 o
   5   5   7       27.37       30.01      3.49 o
   6   5   7        9.85       14.52      3.19 o
 -11   6   7        2.74        2.25      0.87 o
 -10   6   7       12.26       13.17      1.51 o
  -9   6   7       10.48        7.69      1.06 o
  -8   6   7       66.97       57.86      2.50 o
  -7   6   7      103.71       95.05      2.34 o
  -6   6   7      272.26      271.95      4.37 o
  -5   6   7      497.50      485.04      6.12 o
  -4   6   7       18.31       17.59      0.96 o
  -3   6   7      129.41      137.33      2.36 o
  -2   6   7       27.00       28.55      1.29 o
  -1   6   7        2.44        5.30      1.17 o
   0   6   7        0.12       -1.41      1.41 o
   1   6   7       72.27       71.96      3.00 o
   2   6   7       13.49       13.22      2.29 o
   3   6   7        0.98       -1.50      1.50 o
   4   6   7        0.12       -0.58      2.27 o
   5   6   7        1.31       -1.33      2.51 o
   6   6   7        3.76        4.43      3.03 o
 -10   7   7       17.14       19.34      1.42 o
  -9   7   7        7.53        6.03      1.00 o
  -8   7   7        1.48       -0.74      0.74 o
  -7   7   7        0.61       -0.09      0.73 o
  -6   7   7       54.38       52.96      1.88 o
  -5   7   7       31.42       30.52      1.35 o
  -4   7   7       14.26       11.32      0.92 o
  -3   7   7       92.86       90.99      2.17 o
  -2   7   7      257.62      273.30      4.11 o
  -1   7   7      475.70      471.51      7.87 o
   0   7   7       37.50       33.00      2.84 o
   1   7   7        5.68        4.10      1.61 o
   2   7   7        1.29       -1.45      1.45 o
   3   7   7        0.59       -1.65      1.65 o
   4   7   7       14.43       13.88      3.13 o
   5   7   7        8.88        6.03      2.96 o
 -10   8   7        2.26        1.34      0.94 o
  -9   8   7        8.57        8.81      1.14 o
  -8   8   7       17.50       18.90      1.52 o
  -7   8   7       28.36       29.92      1.73 o
  -6   8   7       71.75       77.89      2.30 o
  -5   8   7        1.10        0.69      0.91 o
  -4   8   7        1.46       -0.67      0.95 o
  -3   8   7        0.45       -0.72      1.08 o
  -2   8   7       33.62       34.26      2.15 o
  -1   8   7        4.65        3.31      1.57 o
   0   8   7      294.16      281.30      5.82 o
   1   8   7       22.98       21.76      2.21 o
   2   8   7        3.39        4.48      1.83 o
   3   8   7       23.81       27.25      2.92 o
   4   8   7        1.71       -0.48      2.83 o
 -10   9   7        8.62       10.96      2.11 o
  -9   9   7        0.70        0.35      0.92 o
  -8   9   7        5.88        5.86      1.09 o
  -7   9   7       27.38       35.99      2.42 o
  -6   9   7       23.44       24.49      1.73 o
  -5   9   7        4.79        2.12      1.49 o
  -4   9   7       12.65        8.43      1.41 o
  -3   9   7       40.37       36.89      3.66 o
  -2   9   7       16.20       16.31      1.91 o
  -1   9   7       44.91       39.76      2.47 o
   0   9   7       45.58       52.42      2.82 o
   1   9   7        4.92        5.13      1.94 o
   2   9   7        7.39        3.86      2.00 o
   3   9   7       25.25       35.50      3.35 o
   4   9   7        0.53        3.46      3.31 o
  -9  10   7        5.82        4.37      2.27 o
  -8  10   7        2.72        0.10      1.41 o
  -7  10   7        6.30        7.32      1.71 o
  -6  10   7       11.57       11.79      1.84 o
  -5  10   7        5.79        1.77      1.86 o
  -4  10   7       39.90       34.39      2.72 o
  -3  10   7        0.69       -0.53      1.67 o
  -2  10   7       15.01        7.38      1.98 o
  -1  10   7       10.24       12.16      2.04 o
   0  10   7        1.71       -0.38      1.74 o
   1  10   7       10.21        7.95      2.26 o
   2  10   7        4.33        3.04      2.58 o
   3  10   7       21.47       28.46      4.40 o
  -9  11   7        0.07       -1.20      1.56 o
  -8  11   7        0.03       -1.40      1.69 o
  -7  11   7       12.06        9.18      1.90 o
  -6  11   7        2.69        3.00      1.67 o
  -5  11   7        0.20       -1.30      1.99 o
  -4  11   7        3.94       -0.67      1.81 o
  -3  11   7       16.38       16.55      2.10 o
  -2  11   7       23.21       28.66      2.49 o
  -1  11   7        0.62       -1.33      1.85 o
   0  11   7        0.64       -1.92      1.92 o
   1  11   7        0.41       -2.13      2.13 o
   2  11   7        9.95        8.96      3.11 o
  -8  12   7        0.22        1.05      1.73 o
  -7  12   7        0.02       -0.67      1.51 o
  -6  12   7        0.68       -0.60      2.29 o
  -5  12   7        0.80        1.25      2.25 o
  -4  12   7        0.10        0.55      2.00 o
  -3  12   7        6.33        4.72      1.88 o
  -2  12   7       40.78       42.28      4.49 o
  -1  12   7        2.12        0.27      2.13 o
   0  12   7        0.63       -2.13      2.13 o
   1  12   7        0.74       -2.79      2.79 o
  -7  13   7        0.04       -0.61      2.95 o
  -6  13   7        0.05        0.83      2.50 o
  -5  13   7        1.81        0.83      2.51 o
  -4  13   7        5.41        3.14      2.35 o
  -3  13   7       52.61       71.25      5.17 o
  -2  13   7       11.35       13.52      2.57 o
  -1  13   7        0.39       -2.27      2.27 o
  -4  14   7       71.27      104.44      9.06 o
   1 -15   8        0.05       -1.55      2.28 o
   2 -15   8        0.25       -0.68      2.27 o
  -2 -14   8        2.39        4.66      3.33 o
  -1 -14   8       30.85       39.33      3.64 o
   0 -14   8        0.52       -1.16      2.10 o
   1 -14   8        0.23       -1.14      2.09 o
   2 -14   8        0.18       -2.09      2.09 o
   3 -14   8        0.12       -2.04      2.04 o
   4 -14   8        0.93        3.67      4.18 o
  -3 -13   8       13.09       23.48      4.74 o
  -2 -13   8        8.26        6.28      1.97 o
  -1 -13   8       11.30       10.81      1.80 o
   0 -13   8        4.06        0.99      1.96 o
   1 -13   8        0.08       -1.94      1.94 o
   2 -13   8        0.25       -1.79      1.79 o
   3 -13   8       10.52        9.85      2.22 o
   4 -13   8        0.74        0.20      2.21 o
   5 -13   8        1.41        0.87      2.79 o
  -5 -12   8        5.73        4.95      2.97 o
  -4 -12   8        2.62        0.79      1.94 o
  -3 -12   8        4.03        2.95      1.96 o
  -2 -12   8        0.80        0.61      1.59 o
  -1 -12   8        2.57        0.79      1.39 o
   0 -12   8        3.07       -1.55      1.71 o
   1 -12   8        9.00        6.78      1.94 o
   2 -12   8        3.78       -1.79      1.79 o
   3 -12   8        6.15        2.79      1.90 o
   4 -12   8        2.39        3.64      2.14 o
   5 -12   8        0.69       -0.57      2.43 o
   6 -12   8        2.06        0.07      2.51 o
  -5 -11   8        3.98        5.04      2.06 o
  -4 -11   8        8.70       10.44      2.96 o
  -3 -11   8        0.05        0.63      1.47 o
  -2 -11   8        3.20        3.70      1.41 o
  -1 -11   8        6.38        3.98      1.71 o
   0 -11   8        0.93       -1.64      1.81 o
   1 -11   8       15.08        8.46      1.85 o
   2 -11   8        0.01       -1.58      1.58 o
   3 -11   8        2.20        4.04      1.72 o
   4 -11   8        7.44        3.23      2.01 o
   5 -11   8       25.53       29.38      3.36 o
   6 -11   8       23.00       25.67      3.40 o
   7 -11   8       12.79       16.51      3.89 o
  -6 -10   8        4.10        5.68      1.64 o
  -5 -10   8       27.68       28.36      2.19 o
  -4 -10   8        1.62        0.76      1.36 o
  -3 -10   8        0.27       -0.85      1.33 o
  -2 -10   8       30.08       31.34      1.91 o
  -1 -10   8       18.19       11.45      1.87 o
   0 -10   8        3.09       -0.87      1.48 o
   1 -10   8        6.16        3.26      1.65 o
   2 -10   8       16.40       14.56      1.90 o
   3 -10   8       59.03       64.49      2.95 o
   4 -10   8        6.46        4.97      1.69 o
   5 -10   8       41.63       38.92      3.45 o
   6 -10   8        0.71       -0.21      2.24 o
   7 -10   8        9.06       17.75      3.23 o
  -7  -9   8        1.85        0.52      1.45 o
  -6  -9   8        3.88        3.89      2.70 o
  -5  -9   8        0.19       -0.53      1.27 o
  -4  -9   8       19.34       19.73      1.85 o
  -3  -9   8        3.17        1.99      1.17 o
  -2  -9   8        2.40        1.12      1.21 o
  -1  -9   8        1.36       -0.22      1.42 o
   0  -9   8       36.99       35.47      2.21 o
   1  -9   8       65.96       59.14      2.75 o
   2  -9   8       21.97       17.46      1.90 o
   3  -9   8       45.79       52.33      2.62 o
   4  -9   8        0.18       -0.72      1.46 o
   5  -9   8        3.66        2.90      1.91 o
   6  -9   8       11.30        7.70      2.59 o
   7  -9   8       13.66       12.68      5.63 o
  -8  -8   8       15.01       15.18      1.87 o
  -7  -8   8       26.23       25.60      2.08 o
  -6  -8   8       25.10       31.68      2.77 o
  -5  -8   8       73.82       70.76      2.97 o
  -4  -8   8       13.28       12.16      1.61 o
  -3  -8   8       95.75      106.43      2.63 o
  -2  -8   8      145.03      152.94      3.41 o
  -1  -8   8      231.57      201.33      3.93 o
   0  -8   8       12.30       11.14      1.59 o
   1  -8   8       56.91       47.54      2.37 o
   2  -8   8       56.62       52.19      2.50 o
   3  -8   8        5.42       -0.88      1.24 o
   4  -8   8        0.54        0.04      1.18 o
   5  -8   8        0.69       -1.07      1.30 o
   6  -8   8        3.00        0.91      1.58 o
   7  -8   8        0.99        0.48      1.76 o
   8  -8   8        0.57       -2.24      2.24 o
  -8  -7   8       13.25       14.91      2.16 o
  -7  -7   8       11.92       13.05      2.33 o
  -6  -7   8       19.58       16.34      1.64 o
  -5  -7   8       35.75       27.94      1.68 o
  -4  -7   8      281.44      283.87      4.82 o
  -3  -7   8      334.03      346.02      5.35 o
  -2  -7   8       92.30       85.07      2.53 o
  -1  -7   8       51.79       61.92      2.19 o
   0  -7   8        4.34        4.31      1.19 o
   1  -7   8       31.86       28.57      1.89 o
   2  -7   8        0.06       -0.96      0.96 o
   3  -7   8       10.70        1.66      1.28 o
   4  -7   8        3.85        0.41      1.21 o
   5  -7   8       41.33       45.51      2.41 o
   6  -7   8       19.39       23.41      4.30 o
   7  -7   8        0.12       -1.63      1.63 o
   8  -7   8        8.00        5.20      2.09 o
  -9  -6   8        2.41        4.32      1.35 o
  -8  -6   8       30.11       31.27      1.97 o
  -7  -6   8        0.18       -0.08      0.88 o
  -6  -6   8       36.22       38.64      2.35 o
  -5  -6   8       25.78       25.94      1.59 o
  -4  -6   8       19.26       19.12      1.26 o
  -3  -6   8       84.66       81.04      1.99 o
  -2  -6   8      309.73      315.48      4.52 o
  -1  -6   8       42.71       43.06      1.62 o
   0  -6   8       84.19       80.81      2.67 o
   1  -6   8        0.58        0.49      0.92 o
   2  -6   8       26.95       23.72      1.61 o
   3  -6   8       21.45       12.90      1.53 o
   4  -6   8        0.09       -1.09      1.09 o
   5  -6   8        3.80        2.36      1.43 o
   6  -6   8        0.70        1.03      2.51 o
   7  -6   8       14.70       16.83      2.28 o
   8  -6   8        7.19       14.10      2.53 o
  -9  -5   8        0.01       -0.51      0.98 o
  -8  -5   8        2.04        2.24      0.89 o
  -7  -5   8        0.09       -0.84      0.84 o
  -6  -5   8        0.41        0.46      0.86 o
  -5  -5   8       37.29       37.39      3.08 o
  -4  -5   8      122.22      120.53      2.28 o
  -3  -5   8       85.46       92.08      1.96 o
  -2  -5   8       23.81       20.05      1.50 o
  -1  -5   8       22.09       22.76      1.19 o
   0  -5   8        6.99        7.37      0.87 o
   1  -5   8       40.77       39.57      1.70 o
   2  -5   8       77.59       75.81      2.35 o
   3  -5   8      230.45      229.55      4.24 o
   4  -5   8        8.77       10.48      1.41 o
   5  -5   8       50.45       46.61      2.39 o
   6  -5   8        6.04        7.00      2.04 o
   7  -5   8        0.98       -0.69      1.99 o
   8  -5   8       46.19       52.77      5.29 o
  -9  -4   8        0.91       -0.96      0.96 o
  -8  -4   8        1.88        0.71      0.86 o
  -7  -4   8       20.69       23.21      1.38 o
  -6  -4   8        8.82       11.96      1.13 o
  -5  -4   8       34.44       34.82      2.17 o
  -4  -4   8       23.71       25.56      1.08 o
  -3  -4   8       12.98       10.95      0.84 o
  -2  -4   8       31.03       30.20      1.34 o
  -1  -4   8       38.45       40.98      1.51 o
   0  -4   8       32.48       31.53      1.73 o
   1  -4   8        1.44        0.08      0.64 o
   2  -4   8        0.39       -0.79      0.79 o
   3  -4   8      297.85      314.43      5.17 o
   4  -4   8       19.63       20.31      1.58 o
   5  -4   8       70.73       77.94      2.94 o
   6  -4   8       27.69       25.79      2.30 o
   7  -4   8       12.95       19.32      2.42 o
   8  -4   8        0.48       -0.81      1.77 o
 -10  -3   8        1.39       -0.61      1.05 o
  -9  -3   8        0.88        0.53      1.57 o
  -8  -3   8        4.86        2.73      0.96 o
  -7  -3   8       22.80       20.47      1.30 o
  -6  -3   8       92.31      100.66      2.62 o
  -5  -3   8       24.73       26.80      1.31 o
  -4  -3   8       16.62       19.70      1.06 o
  -3  -3   8      192.29      189.95      2.77 o
  -2  -3   8        6.53        5.32      0.79 o
  -1  -3   8      440.11      441.87      5.66 o
   0  -3   8       15.13       14.69      1.31 o
   1  -3   8        2.26        2.47      0.75 o
   2  -3   8       20.46       18.55      1.51 o
   3  -3   8      655.98      636.79      8.63 o
   4  -3   8      117.41      108.44      2.88 o
   5  -3   8       48.32       47.11      2.33 o
   6  -3   8        1.75        1.65      1.55 o
   7  -3   8       16.28       19.29      2.87 o
   8  -3   8        5.21        3.91      1.99 o
 -10  -2   8        0.48        0.44      0.96 o
  -9  -2   8        0.16       -0.61      0.91 o
  -8  -2   8        1.41        2.08      0.85 o
  -7  -2   8        0.16       -0.25      0.88 o
  -6  -2   8       30.67       32.59      1.43 o
  -5  -2   8       41.45       45.52      1.60 o
  -4  -2   8       50.71       48.36      1.85 o
  -3  -2   8       69.29       80.71      1.49 o
  -2  -2   8      552.28      538.55      5.63 o
  -1  -2   8      950.01     1002.95      9.72 o
   0  -2   8      928.55      916.94     10.39 o
   1  -2   8       95.20       96.71      2.04 o
   2  -2   8      270.27      255.36      3.67 o
   3  -2   8       76.90       74.42      2.77 o
   4  -2   8      247.11      241.56      4.39 o
   5  -2   8        3.34        1.31      1.43 o
   6  -2   8        1.34        0.87      1.57 o
   7  -2   8        0.25       -1.50      1.50 o
   8  -2   8        2.65       -1.03      2.52 o
 -10  -1   8        3.34        3.33      1.00 o
  -9  -1   8        5.18        3.32      1.60 o
  -8  -1   8        2.69        3.08      1.03 o
  -7  -1   8       10.17        9.36      0.98 o
  -6  -1   8       13.84       15.36      1.07 o
  -5  -1   8       66.60       63.70      1.63 o
  -4  -1   8       17.26       13.36      0.78 o
  -3  -1   8       63.57       59.31      1.44 o
  -2  -1   8      254.40      257.97      3.69 o
  -1  -1   8      890.79      982.70     11.03 o
   0  -1   8      149.58      146.28      3.00 o
   1  -1   8        9.66       10.65      1.49 o
   2  -1   8       19.96       16.54      1.08 o
   3  -1   8      100.14       93.83      3.18 o
   4  -1   8      148.46      146.50      3.36 o
   5  -1   8       27.34       24.14      2.24 o
   6  -1   8        1.24       -1.24      1.52 o
   7  -1   8        2.72        1.57      1.79 o
   8  -1   8        2.58        0.55      1.85 o
 -10   0   8        0.05        0.05      0.80 o
  -9   0   8       14.78       15.01      2.42 o
  -8   0   8        2.59        1.37      0.85 o
  -7   0   8       21.21       23.27      1.35 o
  -6   0   8       75.10       76.56      1.93 o
  -5   0   8      148.39      151.70      2.80 o
  -4   0   8        8.62        6.52      0.65 o
  -3   0   8       20.59       15.23      0.86 o
  -2   0   8      317.16      286.12      3.97 o
  -1   0   8       21.59       28.69      1.36 o
   0   0   8      495.09      513.11      7.04 o
   1   0   8       11.63       13.83      1.04 o
   2   0   8        1.02        1.34      0.79 o
   3   0   8      122.01      115.50      2.62 o
   4   0   8       12.00       14.09      1.39 o
   5   0   8        6.64        3.53      1.81 o
   6   0   8        0.69        1.96      1.59 o
   7   0   8        1.04       -1.17      1.62 o
 -11   1   8       20.19       24.27      4.81 o
 -10   1   8        0.01       -0.75      0.75 o
  -9   1   8        0.54        1.97      0.86 o
  -8   1   8       12.40       10.89      1.16 o
  -7   1   8        2.55        2.36      0.97 o
  -6   1   8        1.83        0.12      0.79 o
  -5   1   8        7.93       10.56      0.95 o
  -4   1   8       38.39       41.05      1.21 o
  -3   1   8      525.42      538.18      5.97 o
  -2   1   8       14.23       20.28      1.06 o
  -1   1   8      142.66      164.45      2.82 o
   0   1   8        4.28        4.48      0.81 o
   1   1   8       28.90       32.13      1.67 o
   2   1   8       61.74       60.35      2.10 o
   3   1   8        1.81        3.08      1.10 o
   4   1   8       20.44       18.95      1.51 o
   5   1   8        3.73       -2.03      2.03 o
   6   1   8        2.76       -1.26      1.45 o
   7   1   8       29.33       38.65      3.26 o
 -11   2   8        6.48        8.90      3.53 o
 -10   2   8        0.99       -0.44      0.77 o
  -9   2   8        0.03        0.09      0.78 o
  -8   2   8        0.08        0.72      0.82 o
  -7   2   8      132.91      140.99      2.71 o
  -6   2   8      246.42      261.79      5.45 o
  -5   2   8       80.40       64.56      1.63 o
  -4   2   8       35.90       33.67      1.15 o
  -3   2   8       32.85       29.90      1.10 o
  -2   2   8       21.52       17.27      1.02 o
  -1   2   8       33.02       44.72      1.55 o
   0   2   8        5.04        3.28      0.82 o
   1   2   8       74.68       64.48      2.12 o
   2   2   8       14.93        9.79      1.30 o
   3   2   8      247.65      222.07      4.21 o
   4   2   8        0.12       -1.15      1.15 o
   5   2   8        1.62       -1.71      1.71 o
   6   2   8        1.38        1.06      1.68 o
   7   2   8        2.80        4.93      2.03 o
 -11   3   8        4.48        7.09      3.25 o
 -10   3   8        8.74        5.36      1.65 o
  -9   3   8        0.29        0.74      0.81 o
  -8   3   8        1.07        0.88      0.75 o
  -7   3   8       36.91       41.13      1.55 o
  -6   3   8        8.14        7.40      0.91 o
  -5   3   8        0.91        0.89      0.68 o
  -4   3   8       95.92      101.62      1.92 o
  -3   3   8       10.03       10.12      0.80 o
  -2   3   8       13.04       10.92      1.09 o
  -1   3   8      373.27      382.80      5.74 o
   0   3   8       35.48       27.23      1.40 o
   1   3   8       71.67       60.03      2.15 o
   2   3   8       42.53       44.70      1.98 o
   3   3   8        4.27        3.61      1.37 o
   4   3   8        4.32        2.15      1.39 o
   5   3   8       10.84        9.54      1.94 o
   6   3   8        5.34        7.10      2.90 o
 -11   4   8        7.23        4.83      3.16 o
 -10   4   8        2.12        2.26      0.93 o
  -9   4   8       10.37       13.12      1.27 o
  -8   4   8        0.04       -0.68      0.68 o
  -7   4   8        8.16        8.39      0.95 o
  -6   4   8        6.09        4.50      1.18 o
  -5   4   8      769.71      742.35      8.67 o
  -4   4   8      558.52      542.73      6.13 o
  -3   4   8       80.87       74.91      1.72 o
  -2   4   8       32.60       33.21      1.25 o
  -1   4   8      257.46      247.74      4.37 o
   0   4   8      108.11      103.36      2.77 o
   1   4   8        7.45        2.75      1.55 o
   2   4   8      102.62       97.14      3.07 o
   3   4   8      214.45      207.15      4.68 o
   4   4   8       57.65       66.93      3.65 o
   5   4   8        0.05       -1.80      2.44 o
   6   4   8        2.09        4.80      2.94 o
 -11   5   8        1.28       -0.27      2.57 o
 -10   5   8        0.51        0.33      0.90 o
  -9   5   8       13.28       11.65      1.18 o
  -8   5   8       10.92        9.92      1.04 o
  -7   5   8        0.49       -0.47      1.16 o
  -6   5   8      116.45      112.78      2.62 o
  -5   5   8       53.42       52.34      1.75 o
  -4   5   8       15.28       16.80      1.01 o
  -3   5   8        0.47       -0.59      0.59 o
  -2   5   8      268.84      266.42      4.06 o
  -1   5   8       10.04        6.44      1.31 o
   0   5   8       30.82       27.95      2.08 o
   1   5   8       15.91        6.79      1.66 o
   2   5   8        7.98       12.35      1.86 o
   3   5   8       68.35       64.92      3.06 o
   4   5   8        3.32       -2.30      2.30 o
   5   5   8       14.66       11.12      3.21 o
   6   5   8        3.83        8.18      3.29 o
 -10   6   8       11.69       10.12      1.32 o
  -9   6   8        2.16        1.90      1.35 o
  -8   6   8        3.77        2.68      0.90 o
  -7   6   8       25.02       26.81      1.49 o
  -6   6   8       11.73       12.12      1.16 o
  -5   6   8      295.94      304.96      4.44 o
  -4   6   8      420.05      410.21      5.08 o
  -3   6   8       64.07       65.98      2.24 o
  -2   6   8      303.19      290.36      4.48 o
  -1   6   8       43.45       31.19      1.65 o
   0   6   8        6.53        5.67      1.64 o
   1   6   8       61.23       65.27      2.92 o
   2   6   8        8.89        5.86      1.98 o
   3   6   8        0.47       -1.71      1.71 o
   4   6   8       16.05       14.66      3.11 o
   5   6   8        0.72        1.06      2.84 o
 -10   7   8        0.01        0.84      0.96 o
  -9   7   8       22.28       22.23      1.90 o
  -8   7   8        0.70       -0.78      0.78 o
  -7   7   8       44.30       47.76      1.88 o
  -6   7   8       63.70       64.20      2.16 o
  -5   7   8       26.46       31.93      1.47 o
  -4   7   8        4.86        4.70      0.98 o
  -3   7   8      176.14      178.25      3.28 o
  -2   7   8       47.51       48.50      2.49 o
  -1   7   8        0.07       -1.46      1.46 o
   0   7   8       35.68       36.26      2.45 o
   1   7   8        0.11       -1.39      1.56 o
   2   7   8        1.99        0.37      1.69 o
   3   7   8       11.43       10.30      2.36 o
   4   7   8        4.41        1.02      3.72 o
 -10   8   8        9.56        8.13      1.20 o
  -9   8   8        0.79       -0.96      0.98 o
  -8   8   8        0.00       -0.26      0.87 o
  -7   8   8       17.35       16.65      2.52 o
  -6   8   8       51.48       57.00      2.47 o
  -5   8   8      318.08      320.92      5.93 o
  -4   8   8       47.24       49.27      2.21 o
  -3   8   8      281.88      271.43      4.99 o
  -2   8   8      174.91      183.76      4.51 o
  -1   8   8        5.74        0.42      1.54 o
   0   8   8       23.73       17.28      2.10 o
   1   8   8        2.81       -1.58      1.58 o
   2   8   8        5.30        4.12      1.94 o
   3   8   8        0.82        0.36      2.64 o
   4   8   8       57.84       77.46      5.54 o
 -10   9   8        3.20        4.29      2.79 o
  -9   9   8       10.15        9.22      1.59 o
  -8   9   8        2.69        2.02      1.24 o
  -7   9   8        6.20        8.34      1.46 o
  -6   9   8        5.68        6.28      1.67 o
  -5   9   8        1.48        0.83      1.47 o
  -4   9   8        8.09        4.92      1.54 o
  -3   9   8        3.05        2.81      1.62 o
  -2   9   8        0.93        2.92      1.59 o
  -1   9   8        4.22        1.69      1.72 o
   0   9   8        0.73       -1.65      1.65 o
   1   9   8        4.05        1.34      1.95 o
   2   9   8       20.71       27.56      3.23 o
   3   9   8       78.73       99.53      6.16 o
  -9  10   8       25.55       32.20      2.60 o
  -8  10   8       14.64       17.26      3.73 o
  -7  10   8        5.92        1.69      2.16 o
  -6  10   8        8.51       10.96      1.99 o
  -5  10   8        0.12       -0.74      1.52 o
  -4  10   8        0.63       -1.06      1.80 o
  -3  10   8       19.51       15.33      2.04 o
  -2  10   8      106.49      116.51      3.92 o
  -1  10   8        7.06        3.32      1.95 o
   0  10   8        4.52        3.25      2.15 o
   1  10   8        0.00       -1.97      1.97 o
   2  10   8        7.80       11.90      3.06 o
  -8  11   8       11.73       18.96      2.38 o
  -7  11   8        1.69        0.45      1.68 o
  -6  11   8        0.13       -2.17      2.17 o
  -5  11   8        0.79       -2.13      2.13 o
  -4  11   8        1.06        0.10      2.09 o
  -3  11   8       49.97       54.50      3.00 o
  -2  11   8       10.37       10.19      2.21 o
  -1  11   8        3.72        1.00      2.07 o
   0  11   8        0.55       -2.14      2.14 o
   1  11   8        2.35        2.66      2.37 o
  -7  12   8        2.54        3.80      2.70 o
  -6  12   8        5.71        2.89      2.72 o
  -5  12   8       25.49       35.76      3.81 o
  -4  12   8       46.20       62.81      3.79 o
  -3  12   8       12.60       20.83      3.83 o
  -2  12   8        5.76        8.29      2.37 o
  -1  12   8        0.66       -2.16      2.16 o
   0  12   8        1.08       -2.32      2.32 o
  -6  13   8       10.66       11.53      3.26 o
  -5  13   8        4.00        7.58      3.20 o
  -4  13   8       18.78       28.02      3.98 o
  -3  13   8        4.91        8.43      2.87 o
  -2  13   8        2.99        4.33      2.80 o
  -1 -14   9       10.04       12.44      3.10 o
   0 -14   9        2.44        3.22      2.30 o
   1 -14   9        7.08        9.83      2.63 o
   2 -14   9       16.98       17.82      2.72 o
   3 -14   9        0.89       -0.56      2.58 o
  -3 -13   9        1.69       -2.03      2.03 o
  -2 -13   9       34.18       41.61      2.85 o
  -1 -13   9       24.96       26.67      2.53 o
   0 -13   9        3.92        4.60      2.13 o
   1 -13   9        7.76        3.74      2.13 o
   2 -13   9        1.80       -1.99      1.99 o
   3 -13   9        0.27       -1.43      2.01 o
   4 -13   9        8.20        5.66      2.92 o
   5 -13   9        4.19        2.21      3.06 o
  -4 -12   9       23.17       24.57      2.78 o
  -3 -12   9        0.33        2.66      2.03 o
  -2 -12   9        9.00       15.54      2.14 o
  -1 -12   9        2.23        2.98      1.94 o
   0 -12   9        2.46       -1.73      1.73 o
   1 -12   9       16.04       19.08      2.39 o
   2 -12   9        5.12        1.92      2.42 o
   3 -12   9        0.03       -1.79      1.79 o
   4 -12   9        1.63        0.69      2.49 o
   5 -12   9        0.36       -1.48      2.58 o
   6 -12   9        0.20       -2.34      3.92 o
  -5 -11   9        9.15        7.60      2.92 o
  -4 -11   9        4.62        3.88      1.99 o
  -3 -11   9        4.29        3.24      1.88 o
  -2 -11   9        2.16        2.83      1.66 o
  -1 -11   9        6.70        1.99      1.74 o
   0 -11   9        3.35        0.74      1.78 o
   1 -11   9        4.10       -0.46      1.75 o
   2 -11   9        8.75        8.62      2.03 o
   3 -11   9        4.38        3.85      2.39 o
   4 -11   9        0.50       -0.79      2.01 o
   5 -11   9        0.00       -2.28      2.28 o
   6 -11   9        1.37        1.05      4.43 o
  -6 -10   9       13.49       10.89      1.84 o
  -5 -10   9       26.58       38.41      2.44 o
  -4 -10   9       42.40       49.61      3.85 o
  -3 -10   9        2.57        0.33      1.46 o
  -2 -10   9       19.25       20.26      1.78 o
  -1 -10   9        8.32        0.78      1.60 o
   0 -10   9        0.67       -1.53      1.53 o
   1 -10   9        2.12       -1.57      1.57 o
   2 -10   9        0.03       -1.52      1.52 o
   3 -10   9       21.61       21.40      2.46 o
   4 -10   9        5.61        2.78      2.04 o
   5 -10   9        4.20        1.24      2.32 o
   6 -10   9        0.00       -0.26      2.40 o
   7 -10   9        9.97       11.92      4.87 o
  -7  -9   9        5.47        7.42      1.77 o
  -6  -9   9       21.17       20.69      2.00 o
  -5  -9   9        1.04        0.60      1.37 o
  -4  -9   9        4.37        4.90      1.50 o
  -3  -9   9        0.46       -1.08      1.08 o
  -2  -9   9       65.26       63.04      2.89 o
  -1  -9   9       55.78       55.95      2.69 o
   0  -9   9       35.07       25.55      2.16 o
   1  -9   9       68.90       79.60      3.28 o
   2  -9   9        4.83       -1.10      1.53 o
   3  -9   9       13.53       18.32      2.01 o
   4  -9   9        0.61       -0.19      1.62 o
   5  -9   9        5.52        3.10      2.40 o
   6  -9   9        0.03       -2.25      2.25 o
   7  -9   9        2.14       -2.11      2.65 o
  -7  -8   9        7.93       10.62      1.68 o
  -6  -8   9       16.96       18.19      1.87 o
  -5  -8   9       21.60       30.32      3.18 o
  -4  -8   9       26.46       29.70      2.03 o
  -3  -8   9       29.57       30.78      1.65 o
  -2  -8   9        0.30       -1.19      1.19 o
  -1  -8   9        3.29        1.45      1.49 o
   0  -8   9      106.35      101.53      3.31 o
   1  -8   9       78.83       71.33      2.97 o
   2  -8   9        0.24       -1.34      1.34 o
   3  -8   9        0.01       -1.46      1.46 o
   4  -8   9        0.70       -0.33      1.54 o
   5  -8   9        0.11       -0.27      1.98 o
   6  -8   9        0.15       -1.34      2.21 o
   7  -8   9       15.13       19.75      3.44 o
  -8  -7   9        0.17       -1.31      1.31 o
  -7  -7   9        6.15        7.90      1.58 o
  -6  -7   9       46.43       44.46      2.33 o
  -5  -7   9       80.57       92.77      3.80 o
  -4  -7   9      123.22      126.07      3.57 o
  -3  -7   9        7.57        5.81      1.14 o
  -2  -7   9      115.38      106.67      2.88 o
  -1  -7   9      183.34      170.99      3.59 o
   0  -7   9      135.82      134.22      3.68 o
   1  -7   9        1.59       -1.32      1.32 o
   2  -7   9        1.20       -1.89      1.89 o
   3  -7   9        6.75       -0.40      1.58 o
   4  -7   9        6.09        0.87      1.53 o
   5  -7   9        1.13        0.63      1.57 o
   6  -7   9        2.87        1.59      1.75 o
   7  -7   9        0.13        3.93      2.65 o
  -8  -6   9        0.14       -0.94      0.94 o
  -7  -6   9       32.96       24.56      1.73 o
  -6  -6   9       30.18       31.24      1.71 o
  -5  -6   9       63.67       76.29      2.49 o
  -4  -6   9       47.90       49.48      1.86 o
  -3  -6   9      275.07      302.70      4.52 o
  -2  -6   9      190.29      197.53      3.75 o
  -1  -6   9        0.02       -1.08      1.08 o
   0  -6   9        6.76        3.71      1.14 o
   1  -6   9        0.37       -1.45      1.45 o
   2  -6   9        5.40       -1.50      1.50 o
   3  -6   9      402.63      413.94      6.49 o
   4  -6   9        1.46       -1.22      1.22 o
   5  -6   9       12.85       16.89      2.11 o
   6  -6   9        1.00        1.50      2.13 o
   7  -6   9       25.58       34.68      2.89 o
  -9  -5   9        0.27       -1.06      1.06 o
  -8  -5   9       10.14        8.24      1.30 o
  -7  -5   9       20.70       27.47      1.63 o
  -6  -5   9        0.26        0.64      0.91 o
  -5  -5   9      161.58      165.37      3.65 o
  -4  -5   9      130.66      129.55      2.68 o
  -3  -5   9        0.00       -0.52      0.72 o
  -2  -5   9        0.03        0.12      0.82 o
  -1  -5   9       55.91       51.79      2.01 o
   0  -5   9       70.44       72.00      2.33 o
   1  -5   9       53.15       51.56      2.11 o
   2  -5   9        4.98       -0.90      1.36 o
   3  -5   9       72.41       72.79      2.67 o
   4  -5   9      117.39      123.36      4.38 o
   5  -5   9        3.29        3.96      1.69 o
   6  -5   9       29.02       30.42      2.65 o
   7  -5   9        0.33        0.48      1.88 o
  -9  -4   9        2.98        2.14      0.94 o
  -8  -4   9        8.09        7.17      1.15 o
  -7  -4   9       42.51       38.84      1.75 o
  -6  -4   9        4.81        6.43      1.06 o
  -5  -4   9       27.61       30.51      1.65 o
  -4  -4   9       70.89       65.67      1.74 o
  -3  -4   9      191.63      189.79      2.93 o
  -2  -4   9      137.50      136.78      2.64 o
  -1  -4   9        0.52       -0.60      0.71 o
   0  -4   9        6.27        3.38      0.81 o
   1  -4   9        4.85        5.54      1.13 o
   2  -4   9      758.12      756.93     12.06 o
   3  -4   9      186.86      174.15      3.75 o
   4  -4   9        0.76        2.24      1.26 o
   5  -4   9       49.74       48.39      2.99 o
   6  -4   9       13.61       17.77      2.28 o
   7  -4   9        0.32       -1.92      1.92 o
 -10  -3   9        0.00       -1.91      2.10 o
  -9  -3   9        0.01       -1.06      1.39 o
  -8  -3   9        0.55       -1.21      1.21 o
  -7  -3   9        1.57       -0.46      0.82 o
  -6  -3   9        4.32        3.62      0.92 o
  -5  -3   9       35.13       34.09      1.57 o
  -4  -3   9      186.73      187.93      2.85 o
  -3  -3   9        8.15        5.51      0.95 o
  -2  -3   9        7.88        3.84      0.89 o
  -1  -3   9       57.12       48.92      1.71 o
   0  -3   9      113.44      107.42      2.71 o
   1  -3   9      125.31      118.56      2.87 o
   2  -3   9      129.78      149.47      4.65 o
   3  -3   9       86.49       85.01      2.72 o
   4  -3   9       81.05       76.26      2.63 o
   5  -3   9        0.02       -1.35      1.42 o
   6  -3   9        0.35       -0.71      1.67 o
   7  -3   9        2.02       -0.91      1.87 o
 -10  -2   9        0.40        1.37      1.11 o
  -9  -2   9       47.86       47.09      2.43 o
  -8  -2   9        8.79        7.35      1.07 o
  -7  -2   9      110.06      109.76      2.53 o
  -6  -2   9       19.92       19.53      1.26 o
  -5  -2   9        1.62        0.77      0.72 o
  -4  -2   9       15.41       14.73      0.96 o
  -3  -2   9       53.92       52.99      1.44 o
  -2  -2   9      547.21      552.53      5.90 o
  -1  -2   9       15.05       20.35      1.07 o
   0  -2   9      163.16      167.06      2.85 o
   1  -2   9        5.83        4.64      0.96 o
   2  -2   9      880.01      828.69      9.95 o
   3  -2   9      155.16      164.73      3.61 o
   4  -2   9       36.04       34.29      2.24 o
   5  -2   9       10.03        5.77      1.76 o
   6  -2   9       10.33       10.30      2.43 o
   7  -2   9        4.56        2.22      1.96 o
 -10  -1   9        4.41        4.13      1.19 o
  -9  -1   9        0.01       -0.30      0.97 o
  -8  -1   9        1.56        2.46      0.90 o
  -7  -1   9        3.40        3.61      0.88 o
  -6  -1   9        4.32        1.65      1.13 o
  -5  -1   9        0.26        0.67      0.69 o
  -4  -1   9        1.88        0.07      0.61 o
  -3  -1   9      199.57      198.41      2.92 o
  -2  -1   9       39.53       47.18      1.60 o
  -1  -1   9      376.54      393.25      5.28 o
   0  -1   9       76.65       59.60      2.11 o
   1  -1   9        0.87       -0.56      0.92 o
   2  -1   9      214.69      209.23      3.67 o
   3  -1   9        9.69       10.50      1.35 o
   4  -1   9       14.66       13.81      1.57 o
   5  -1   9        5.85        3.22      1.73 o
   6  -1   9        0.01       -1.23      1.73 o
   7  -1   9        0.00       -1.83      1.83 o
 -10   0   9        0.09       -0.39      0.95 o
  -9   0   9       29.36       33.71      2.00 o
  -8   0   9        0.00        0.50      0.81 o
  -7   0   9       57.37       54.07      1.77 o
  -6   0   9      111.35      109.06      2.48 o
  -5   0   9       24.86       23.76      1.28 o
  -4   0   9       91.11       83.22      1.78 o
  -3   0   9       10.63       13.97      0.90 o
  -2   0   9       11.66       12.65      0.99 o
  -1   0   9      109.75      104.12      2.33 o
   0   0   9       81.55       83.96      2.41 o
   1   0   9       88.74       88.06      2.49 o
   2   0   9       42.76       47.78      2.31 o
   3   0   9       38.22       35.97      1.76 o
   4   0   9        2.53       -0.27      1.17 o
   5   0   9       10.14       12.72      2.07 o
   6   0   9       66.61       76.91      5.18 o
   7   0   9       30.18       26.53      3.98 o
 -10   1   9        0.18        0.70      0.88 o
  -9   1   9       14.31       14.81      1.47 o
  -8   1   9       18.95       17.56      1.17 o
  -7   1   9       31.53       37.96      1.55 o
  -6   1   9       10.74       17.12      1.18 o
  -5   1   9        5.43        8.83      1.33 o
  -4   1   9       99.46      102.61      2.00 o
  -3   1   9        0.55       -0.36      0.59 o
  -2   1   9       15.24       14.72      1.04 o
  -1   1   9        5.24        2.18      0.80 o
   0   1   9        1.38        1.44      0.83 o
   1   1   9       26.77       27.99      1.60 o
   2   1   9       31.11       25.57      1.80 o
   3   1   9       83.62       90.13      2.82 o
   4   1   9        0.73       -1.20      1.30 o
   5   1   9        3.77        2.87      1.73 o
   6   1   9        5.48        4.54      2.84 o
   7   1   9        1.50       -3.84      4.34 o
 -10   2   9        0.21       -0.32      0.83 o
  -9   2   9        2.29        1.81      0.98 o
  -8   2   9        1.27       -0.17      0.76 o
  -7   2   9        1.07       -0.03      1.04 o
  -6   2   9       29.62       26.85      1.56 o
  -5   2   9      162.19      155.70      3.23 o
  -4   2   9      103.52       96.33      1.98 o
  -3   2   9      208.32      205.51      3.06 o
  -2   2   9      286.13      299.09      4.36 o
  -1   2   9       13.79       14.43      1.40 o
   0   2   9      223.56      185.93      3.76 o
   1   2   9        1.50       -0.76      0.92 o
   2   2   9       30.03       17.08      1.51 o
   3   2   9       10.48        9.73      1.49 o
   4   2   9        3.91        1.69      1.88 o
   5   2   9       10.40        6.84      2.85 o
   6   2   9       41.87       56.80      4.71 o
 -10   3   9        3.85        4.34      1.73 o
  -9   3   9       47.36       44.99      2.20 o
  -8   3   9       68.57       69.77      2.58 o
  -7   3   9        0.78        0.92      0.76 o
  -6   3   9        3.31        4.06      1.31 o
  -5   3   9        0.55       -0.83      0.83 o
  -4   3   9       31.77       27.86      1.23 o
  -3   3   9      258.62      248.75      3.77 o
  -2   3   9       10.27        9.34      1.34 o
  -1   3   9      147.36      131.29      3.15 o
   0   3   9       15.21       10.21      1.80 o
   1   3   9       77.10       58.63      2.65 o
   2   3   9       35.34       37.15      2.30 o
   3   3   9       21.11       22.58      2.14 o
   4   3   9       22.48       20.74      3.31 o
   5   3   9        0.45        0.38      2.51 o
   6   3   9       15.81       18.56      3.57 o
 -10   4   9        0.14        0.03      0.95 o
  -9   4   9        0.51        1.23      0.91 o
  -8   4   9        3.24        1.05      0.83 o
  -7   4   9        1.52        0.40      0.87 o
  -6   4   9      132.32      136.97      2.95 o
  -5   4   9      131.75      123.74      2.57 o
  -4   4   9      375.67      375.09      4.74 o
  -3   4   9      608.87      606.53      6.95 o
  -2   4   9      573.87      560.10      7.94 o
  -1   4   9      125.36      122.77      3.18 o
   0   4   9       82.43       64.33      2.81 o
   1   4   9       26.86       19.29      2.36 o
   2   4   9       19.28       20.87      2.05 o
   3   4   9        0.76       -1.49      1.49 o
   4   4   9       12.95       13.89      5.08 o
   5   4   9        0.27       -0.54      2.53 o
 -10   5   9       15.22       15.76      1.55 o
  -9   5   9        7.35        5.54      1.00 o
  -8   5   9        8.09        9.58      1.10 o
  -7   5   9       26.47       25.82      1.46 o
  -6   5   9       25.79       27.63      1.48 o
  -5   5   9        6.20        6.30      1.54 o
  -4   5   9       28.84       28.95      1.34 o
  -3   5   9      507.45      488.86      6.57 o
  -2   5   9       31.87       35.82      1.68 o
  -1   5   9      103.64       82.37      3.16 o
   0   5   9        7.68        5.78      1.67 o
   1   5   9      152.59      148.51      4.13 o
   2   5   9       19.60       17.00      2.01 o
   3   5   9        3.49        7.39      2.18 o
   4   5   9        1.41       -1.82      2.51 o
   5   5   9       15.52       17.34      3.62 o
 -10   6   9        4.08        2.10      1.04 o
  -9   6   9       18.87       16.60      1.35 o
  -8   6   9        8.43        6.74      1.09 o
  -7   6   9        5.72        5.80      1.06 o
  -6   6   9        6.40        4.26      1.99 o
  -5   6   9        1.67        1.26      0.88 o
  -4   6   9       24.95       23.64      1.42 o
  -3   6   9      506.89      501.61      6.65 o
  -2   6   9        9.32        5.92      1.20 o
  -1   6   9       19.80       17.41      2.00 o
   0   6   9      156.66      153.60      4.27 o
   1   6   9       68.53       57.41      2.90 o
   2   6   9        0.53       -1.53      1.53 o
   3   6   9        0.74       -2.10      2.10 o
   4   6   9       38.23       38.84      4.36 o
 -10   7   9       17.20       13.44      1.42 o
  -9   7   9        1.74       -1.10      1.10 o
  -8   7   9       36.27       44.27      1.91 o
  -7   7   9        6.10        4.78      1.09 o
  -6   7   9        0.74        0.68      1.12 o
  -5   7   9       40.30       32.51      2.02 o
  -4   7   9       41.89       36.25      1.72 o
  -3   7   9       79.81       71.89      2.27 o
  -2   7   9       80.84       83.82      3.26 o
  -1   7   9       11.05        8.27      1.81 o
   0   7   9       15.16        8.16      1.93 o
   1   7   9        0.01       -1.59      1.59 o
   2   7   9        8.29        6.94      2.02 o
   3   7   9        0.58       -2.16      2.16 o
   4   7   9        7.30       10.29      3.70 o
 -10   8   9        0.56        0.59      1.12 o
  -9   8   9        3.51        2.78      1.08 o
  -8   8   9       11.25       11.30      2.00 o
  -7   8   9        3.38        2.56      1.26 o
  -6   8   9       68.54       75.56      3.76 o
  -5   8   9       53.37       55.54      2.46 o
  -4   8   9       20.30       18.91      1.93 o
  -3   8   9       69.60       70.66      3.07 o
  -2   8   9       13.46       14.19      1.96 o
  -1   8   9        1.13       -0.81      1.57 o
   0   8   9       11.96       12.94      2.10 o
   1   8   9        0.03       -0.95      1.83 o
   2   8   9        5.66        4.81      4.35 o
   3   8   9       27.85       31.88      4.36 o
  -9   9   9        0.84        0.10      1.52 o
  -8   9   9        0.54        0.91      1.25 o
  -7   9   9        0.94        0.10      2.26 o
  -6   9   9       55.75       52.35      3.06 o
  -5   9   9       73.00       74.54      3.56 o
  -4   9   9       33.52       36.18      2.86 o
  -3   9   9       13.61        8.52      1.94 o
  -2   9   9        7.44        2.53      1.81 o
  -1   9   9        0.06       -1.69      1.69 o
   0   9   9        1.88        0.83      2.25 o
   1   9   9        1.21       -0.04      2.08 o
   2   9   9       58.52       76.81      4.60 o
  -8  10   9        1.33        2.24      1.78 o
  -7  10   9       20.06       19.19      2.36 o
  -6  10   9        3.56        1.55      2.18 o
  -5  10   9        0.01       -2.06      2.06 o
  -4  10   9        0.28        0.77      1.88 o
  -3  10   9       44.40       60.43      3.59 o
  -2  10   9        3.26        1.66      1.95 o
  -1  10   9        4.08        0.42      2.01 o
   0  10   9       27.39       29.61      4.16 o
   1  10   9        0.00       -1.34      2.22 o
  -8  11   9        8.15       14.80      3.22 o
  -7  11   9       18.45       18.53      3.29 o
  -6  11   9       12.23        9.98      2.87 o
  -5  11   9       13.63        8.22      2.93 o
  -4  11   9       21.00       23.45      3.32 o
  -3  11   9        0.41        0.50      2.25 o
  -2  11   9        1.96       -0.38      2.10 o
  -1  11   9        7.99        9.34      2.54 o
   0  11   9        4.29        2.19      2.48 o
  -6  12   9        2.35        2.22      2.84 o
  -5  12   9        1.22       -2.61      2.61 o
  -4  12   9        9.49       12.57      6.72 o
  -3  12   9       53.07       78.85      4.63 o
  -2  12   9        1.61        0.76      2.43 o
   0 -14  10        1.30        0.47      2.30 o
   1 -14  10        0.20       -2.31      2.31 o
   2 -14  10        5.66        5.85      2.54 o
  -2 -13  10        4.90        5.46      2.23 o
  -1 -13  10       14.49       19.33      2.45 o
   0 -13  10        6.33        4.69      2.26 o
   1 -13  10        0.03       -2.08      2.08 o
   2 -13  10        1.14       -2.17      2.17 o
   3 -13  10        0.01       -0.44      3.72 o
   4 -13  10        0.00       -0.88      3.10 o
  -4 -12  10        0.06       -0.89      2.02 o
  -3 -12  10        3.90        4.70      2.22 o
  -2 -12  10       45.88       48.86      2.95 o
  -1 -12  10        6.96        6.06      2.15 o
   0 -12  10        0.22       -1.84      1.84 o
   1 -12  10        0.88       -1.92      1.92 o
   2 -12  10       55.76       63.14      3.39 o
   3 -12  10        0.97       -0.47      2.03 o
   4 -12  10        3.24        1.26      2.43 o
   5 -12  10        0.26        0.59      2.88 o
  -5 -11  10        1.21       -0.53      2.56 o
  -4 -11  10        3.26        4.66      2.17 o
  -3 -11  10       11.77       14.91      2.42 o
  -2 -11  10        0.58       -1.62      1.62 o
  -1 -11  10        9.27        5.82      1.99 o
   0 -11  10        0.08       -1.79      1.79 o
   1 -11  10        3.23       -2.04      2.04 o
   2 -11  10       11.77       14.91      2.34 o
   3 -11  10        3.22        1.92      2.72 o
   4 -11  10        1.86       -2.20      2.20 o
   5 -11  10        2.04        1.63      3.10 o
  -6 -10  10       10.78        9.32      2.33 o
  -5 -10  10        6.72        7.71      2.45 o
  -4 -10  10       29.73       29.65      2.78 o
  -3 -10  10       21.18       26.28      2.26 o
  -2 -10  10       11.65       10.72      1.92 o
  -1 -10  10        5.06        2.38      1.76 o
   0 -10  10       30.00       32.57      2.56 o
   1 -10  10        8.61        6.56      1.99 o
   2 -10  10        6.01        0.60      1.81 o
   3 -10  10        0.26       -1.75      1.75 o
   4 -10  10        2.49        2.72      2.20 o
   5 -10  10        2.55        0.53      2.57 o
   6 -10  10        0.11       -2.53      2.53 o
  -7  -9  10        0.43        0.49      2.96 o
  -6  -9  10        2.87        4.61      1.62 o
  -5  -9  10        6.54        4.85      1.58 o
  -4  -9  10        0.04        1.36      1.44 o
  -3  -9  10       36.18       37.09      2.37 o
  -2  -9  10       28.71       27.19      2.18 o
  -1  -9  10       20.89       17.20      2.04 o
   0  -9  10        0.11       -1.57      1.57 o
   1  -9  10        5.96        0.35      1.73 o
   2  -9  10        0.60       -0.94      1.66 o
   3  -9  10        1.19        0.16      1.75 o
   4  -9  10        0.23       -2.59      2.59 o
   5  -9  10        0.12       -1.88      3.64 o
   6  -9  10        1.73        7.20      2.84 o
  -7  -8  10        6.29        8.02      1.99 o
  -6  -8  10        2.01        3.22      1.51 o
  -5  -8  10        0.05        0.26      1.28 o
  -4  -8  10        1.65        0.68      1.39 o
  -3  -8  10        7.79        4.11      1.34 o
  -2  -8  10       39.86       36.83      2.28 o
  -1  -8  10        0.01       -1.46      1.46 o
   0  -8  10        3.02        3.56      1.64 o
   1  -8  10        7.06        1.76      1.72 o
   2  -8  10       30.88       30.75      2.33 o
   3  -8  10        0.00       -0.58      1.57 o
   4  -8  10        3.56        2.19      1.97 o
   5  -8  10        5.50        4.50      2.43 o
   6  -8  10        3.22       10.91      3.08 o
  -8  -7  10        5.29        6.78      1.68 o
  -7  -7  10        0.45       -0.32      1.35 o
  -6  -7  10        3.53        1.82      1.66 o
  -5  -7  10        8.71       10.50      2.15 o
  -4  -7  10        6.29        3.40      1.41 o
  -3  -7  10        6.41        4.63      1.18 o
  -2  -7  10      244.44      258.68      4.72 o
  -1  -7  10      165.34      167.28      4.13 o
   0  -7  10       19.02       12.35      1.87 o
   1  -7  10        7.17        3.27      1.66 o
   2  -7  10       99.08      111.77      3.70 o
   3  -7  10       10.63       12.19      2.54 o
   4  -7  10        2.28       -1.23      2.37 o
   5  -7  10        1.75        2.47      2.33 o
   6  -7  10       38.23       60.95      4.50 o
   7  -7  10        2.08        0.56      2.72 o
  -8  -6  10        4.46        4.25      1.74 o
  -7  -6  10        0.98        1.34      1.54 o
  -6  -6  10       10.31        8.36      1.56 o
  -5  -6  10       15.26       14.76      1.67 o
  -4  -6  10       43.67       42.02      1.97 o
  -3  -6  10      101.62       88.00      2.42 o
  -2  -6  10      298.70      293.95      5.30 o
  -1  -6  10       65.24       63.99      2.42 o
   0  -6  10       12.53        5.34      1.65 o
   1  -6  10        2.58       -1.49      1.49 o
   2  -6  10       96.65       93.54      3.33 o
   3  -6  10        5.04        6.36      1.76 o
   4  -6  10        1.70        1.79      1.63 o
   5  -6  10       10.64        7.43      2.48 o
   6  -6  10        4.79        0.97      2.57 o
   7  -6  10        1.87        3.57      4.62 o
  -9  -5  10        9.02        9.88      1.30 o
  -8  -5  10       51.28       55.53      2.34 o
  -7  -5  10       39.46       40.76      1.96 o
  -6  -5  10        0.52       -0.93      0.93 o
  -5  -5  10        0.04       -0.88      0.88 o
  -4  -5  10        5.70        4.30      1.16 o
  -3  -5  10        0.00       -0.98      0.98 o
  -2  -5  10        2.28        1.13      1.16 o
  -1  -5  10       95.90       94.06      2.66 o
   0  -5  10        3.62        1.64      1.49 o
   1  -5  10      400.05      420.01      7.31 o
   2  -5  10      350.58      353.88      6.57 o
   3  -5  10        0.49       -1.22      1.56 o
   4  -5  10        2.95        2.56      1.61 o
   5  -5  10        0.90        3.87      2.39 o
   6  -5  10       35.69       38.59      3.89 o
   7  -5  10        7.95       16.38      3.81 o
  -9  -4  10       11.43       17.81      2.61 o
  -8  -4  10        0.03       -0.97      0.97 o
  -7  -4  10        2.10        2.28      1.04 o
  -6  -4  10        1.11       -0.60      0.88 o
  -5  -4  10        6.81        4.27      1.07 o
  -4  -4  10        2.28        2.33      1.12 o
  -3  -4  10      106.88      103.21      2.46 o
  -2  -4  10       98.14       91.18      2.58 o
  -1  -4  10        2.13        0.95      1.09 o
   0  -4  10      126.51      126.44      4.04 o
   1  -4  10      277.37      283.61      5.59 o
   2  -4  10       46.24       51.50      2.61 o
   3  -4  10      285.23      301.01      6.00 o
   4  -4  10       41.33       40.34      2.46 o
   5  -4  10        1.95        0.13      2.23 o
   6  -4  10       19.75       19.95      3.37 o
   7  -4  10        1.68       -0.06      2.90 o
  -9  -3  10       32.70       45.45      3.03 o
  -8  -3  10        5.71        3.79      1.10 o
  -7  -3  10       28.39       27.32      1.58 o
  -6  -3  10        0.02       -0.78      0.78 o
  -5  -3  10       20.33       14.76      1.31 o
  -4  -3  10       34.50       37.70      1.55 o
  -3  -3  10       49.32       54.02      1.84 o
  -2  -3  10      169.50      166.52      3.39 o
  -1  -3  10       68.43       68.61      2.31 o
   0  -3  10      312.51      318.59      5.29 o
   1  -3  10       73.49       77.13      2.97 o
   2  -3  10      161.71      153.97      4.08 o
   3  -3  10      164.40      172.24      4.39 o
   4  -3  10        3.15        1.40      1.82 o
   5  -3  10        1.24        4.14      2.40 o
   6  -3  10        0.96       -0.37      2.67 o
   7  -3  10       20.54       20.11      5.35 o
 -10  -2  10        2.00        0.34      1.20 o
  -9  -2  10        0.05       -0.71      1.21 o
  -8  -2  10        1.41        2.46      0.99 o
  -7  -2  10       21.10       26.81      1.49 o
  -6  -2  10       36.33       38.07      1.73 o
  -5  -2  10        2.15        1.18      0.90 o
  -4  -2  10        6.71        4.37      0.83 o
  -3  -2  10       10.50       10.49      0.98 o
  -2  -2  10       27.83       27.59      1.23 o
  -1  -2  10       14.28       18.32      1.26 o
   0  -2  10        2.17        3.04      1.03 o
   1  -2  10        0.13       -1.41      1.41 o
   2  -2  10        0.72       -1.00      3.41 o
   3  -2  10        3.67        0.51      2.57 o
   4  -2  10        9.49        7.20      2.63 o
   5  -2  10       24.06       30.93      3.43 o
   6  -2  10       34.18       33.00      3.89 o
   7  -2  10       11.50       11.54      7.85 o
 -10  -1  10       15.62       19.51      1.79 o
  -9  -1  10       28.65       31.16      3.35 o
  -8  -1  10        8.54        8.79      1.07 o
  -7  -1  10        2.75        1.05      0.99 o
  -6  -1  10       89.94       77.33      2.04 o
  -5  -1  10      162.39      144.77      2.81 o
  -4  -1  10      325.97      362.97      4.59 o
  -3  -1  10        8.35        9.93      1.02 o
  -2  -1  10       15.39       13.57      1.41 o
  -1  -1  10      114.04      102.05      2.72 o
   0  -1  10       72.98       73.99      2.48 o
   1  -1  10      229.10      227.13      4.30 o
   2  -1  10       32.36       28.37      3.23 o
   3  -1  10        1.45       -0.61      1.40 o
   4  -1  10        0.78       -0.70      1.77 o
   5  -1  10       20.28       23.06      3.27 o
   6  -1  10       59.37       70.62      4.96 o
 -10   0  10        2.84        3.84      1.34 o
  -9   0  10        0.77       -0.64      0.88 o
  -8   0  10        0.93        1.40      0.85 o
  -7   0  10       17.91       23.64      1.29 o
  -6   0  10        0.45       -0.83      0.83 o
  -5   0  10       12.30       16.58      1.28 o
  -4   0  10        4.38        5.04      0.82 o
  -3   0  10        0.06       -1.17      1.17 o
  -2   0  10       25.26       19.88      1.30 o
  -1   0  10       68.34       65.43      2.33 o
   0   0  10      180.03      176.44      4.20 o
   1   0  10       50.47       48.23      2.39 o
   2   0  10       53.27       55.55      2.67 o
   3   0  10        7.20        5.49      1.54 o
   4   0  10        4.97       -0.18      1.63 o
   5   0  10        0.19       -1.83      2.37 o
   6   0  10        2.80        3.84      3.12 o
 -10   1  10        6.27        7.37      1.28 o
  -9   1  10        0.84       -0.32      0.95 o
  -8   1  10        0.56        0.43      0.76 o
  -7   1  10       66.53       61.80      3.21 o
  -6   1  10      100.96       90.38      2.53 o
  -5   1  10      253.98      237.05      4.15 o
  -4   1  10       45.50       46.26      1.53 o
  -3   1  10       91.12       76.16      2.39 o
  -2   1  10      170.40      160.87      3.45 o
  -1   1  10      275.63      266.97      4.74 o
   0   1  10      286.36      278.31      5.50 o
   1   1  10        0.67       -1.28      1.28 o
   2   1  10       11.55       10.34      1.77 o
   3   1  10        3.25       -1.09      1.56 o
   4   1  10       20.12       23.21      2.60 o
   5   1  10        3.16        2.82      5.04 o
   6   1  10       30.28       35.78      4.31 o
 -10   2  10        6.88        8.42      1.30 o
  -9   2  10        8.85        7.41      1.14 o
  -8   2  10        5.30        4.04      0.98 o
  -7   2  10        7.40        7.52      1.02 o
  -6   2  10       29.64       30.92      1.60 o
  -5   2  10        0.99        0.32      0.84 o
  -4   2  10       31.08       26.29      1.42 o
  -3   2  10      783.07      819.31      8.98 o
  -2   2  10       71.75       61.42      2.37 o
  -1   2  10      690.52      669.80      9.25 o
   0   2  10       20.60       21.68      1.93 o
   1   2  10       68.63       60.04      2.78 o
   2   2  10        1.40        0.47      1.86 o
   3   2  10        1.30       -0.86      1.53 o
   4   2  10        7.39        8.81      2.28 o
   5   2  10        2.69        4.75      3.09 o
   6   2  10        3.79        4.81      3.31 o
 -10   3  10        1.06        1.51      1.12 o
  -9   3  10        2.16        1.72      1.00 o
  -8   3  10        2.50        1.25      1.10 o
  -7   3  10        0.00       -0.62      0.80 o
  -6   3  10        6.06        4.60      1.25 o
  -5   3  10       48.21       43.84      1.81 o
  -4   3  10       98.01      104.88      2.26 o
  -3   3  10       18.40       17.87      1.46 o
  -2   3  10       58.43       59.98      2.42 o
  -1   3  10        5.80        2.37      1.60 o
   0   3  10      113.49      102.11      3.37 o
   1   3  10       94.07       65.51      2.96 o
   2   3  10        2.83        1.58      1.60 o
   3   3  10        0.98        0.31      1.60 o
   4   3  10        4.23        4.53      2.75 o
   5   3  10        0.89        2.99      2.87 o
 -10   4  10        3.28        2.16      1.60 o
  -9   4  10        0.00       -1.33      1.33 o
  -8   4  10        5.77        3.84      1.01 o
  -7   4  10       28.83       30.34      1.60 o
  -6   4  10       21.47       22.54      1.71 o
  -5   4  10       17.66       13.32      1.25 o
  -4   4  10       25.71       28.22      1.51 o
  -3   4  10      145.75      139.62      3.65 o
  -2   4  10      116.62      107.91      3.91 o
  -1   4  10      182.19      165.45      4.25 o
   0   4  10       25.35       27.24      3.59 o
   1   4  10       47.87       46.50      2.64 o
   2   4  10       20.64       16.86      2.07 o
   3   4  10        2.16       -0.83      1.95 o
   4   4  10        3.58        3.16      2.90 o
   5   4  10        0.02        0.44      2.97 o
 -10   5  10       10.09       12.86      1.58 o
  -9   5  10        8.24        8.34      1.19 o
  -8   5  10       12.36       15.30      1.49 o
  -7   5  10        2.17       -0.27      0.91 o
  -6   5  10       12.82       13.19      1.26 o
  -5   5  10       90.79       98.03      3.10 o
  -4   5  10      113.04      116.92      2.74 o
  -3   5  10       18.86       20.39      1.50 o
  -2   5  10        0.65       -0.17      1.09 o
  -1   5  10        2.43        2.26      1.63 o
   0   5  10       38.08       40.20      2.55 o
   1   5  10        8.64       15.68      2.01 o
   2   5  10       11.55       12.62      3.12 o
   3   5  10        1.21       -0.28      2.15 o
   4   5  10       30.26       35.79      5.70 o
 -10   6  10       11.83        9.79      1.40 o
  -9   6  10        0.25       -0.91      0.91 o
  -8   6  10       16.89       15.97      1.45 o
  -7   6  10       11.02       11.45      1.91 o
  -6   6  10       32.75       32.23      2.01 o
  -5   6  10        7.53        3.41      1.75 o
  -4   6  10       16.34       16.04      2.05 o
  -3   6  10       43.42       48.75      1.96 o
  -2   6  10       49.42       43.66      2.01 o
  -1   6  10       79.25       76.95      3.22 o
   0   6  10        0.98       -1.54      1.54 o
   1   6  10       15.65       15.02      2.15 o
   2   6  10        3.41        3.42      2.24 o
   3   6  10       24.95       27.53      3.27 o
   4   6  10       14.56       23.66      4.29 o
 -10   7  10        1.46       -1.15      2.38 o
  -9   7  10        3.34        2.41      1.13 o
  -8   7  10       16.73       19.99      1.86 o
  -7   7  10       23.89       26.82      1.99 o
  -6   7  10        0.01        0.09      1.20 o
  -5   7  10       56.29       48.18      2.44 o
  -4   7  10        0.00       -1.00      1.00 o
  -3   7  10       12.58       12.36      1.91 o
  -2   7  10       43.16       41.68      2.60 o
  -1   7  10       60.51       62.81      3.08 o
   0   7  10       34.72       40.39      2.77 o
   1   7  10       73.95       85.56      3.74 o
   2   7  10       29.18       31.02      2.82 o
   3   7  10        4.40        4.18      3.52 o
  -9   8  10        1.04       -1.34      1.87 o
  -8   8  10        4.69        4.40      1.47 o
  -7   8  10        7.69        8.96      1.49 o
  -6   8  10        4.17        1.80      1.70 o
  -5   8  10       52.78       48.93      3.23 o
  -4   8  10       18.21       21.42      2.73 o
  -3   8  10        9.58        8.17      2.64 o
  -2   8  10        6.84        1.12      1.80 o
  -1   8  10        0.00       -1.74      1.74 o
   0   8  10        0.72        1.22      2.00 o
   1   8  10        0.40       -2.14      2.14 o
   2   8  10       15.99       23.81      3.49 o
  -9   9  10        9.85        6.33      2.05 o
  -8   9  10       37.43       40.43      2.95 o
  -7   9  10       14.42       14.96      2.26 o
  -6   9  10        4.11        4.44      2.77 o
  -5   9  10        0.23        0.62      2.22 o
  -4   9  10        7.54        9.04      2.23 o
  -3   9  10        3.29        2.53      1.83 o
  -2   9  10        2.77        5.41      2.06 o
  -1   9  10        2.13       -1.91      1.91 o
   0   9  10        0.18       -2.42      2.43 o
   1   9  10        1.53       -0.79      2.21 o
  -8  10  10        0.30       -0.62      2.02 o
  -7  10  10        0.46        0.52      2.51 o
  -6  10  10        5.22        2.69      2.61 o
  -5  10  10        2.06        0.25      2.89 o
  -4  10  10        1.44        1.59      2.67 o
  -3  10  10        0.33       -1.57      2.19 o
  -2  10  10        0.61       -1.92      1.92 o
  -1  10  10       20.93       29.95      2.94 o
   0  10  10       10.84       12.57      2.72 o
  -7  11  10        3.04        5.41      2.92 o
  -6  11  10        4.52        5.96      2.88 o
  -5  11  10        2.51        2.20      2.80 o
  -4  11  10        0.37        1.44      2.87 o
  -3  11  10        0.78       -2.43      2.43 o
  -2  11  10        0.01       -2.10      2.10 o
  -1  11  10        3.81        4.79      2.49 o
  -5  12  10        0.67       -2.87      2.87 o
  -4  12  10        3.15        1.73      3.48 o
  -2 -13  11        3.23       -1.79      4.85 o
  -1 -13  11        0.90       -3.18      3.18 o
   0 -13  11        1.82        0.88      2.34 o
   1 -13  11        8.44        9.34      3.39 o
   2 -13  11        6.01       10.34      2.61 o
  -3 -12  11        6.38        6.45      2.40 o
  -2 -12  11        0.14       -1.51      1.93 o
  -1 -12  11        2.90        1.57      2.54 o
   0 -12  11        5.03        8.16      2.31 o
   1 -12  11        0.00        0.47      2.22 o
   2 -12  11        1.63        2.28      2.25 o
   3 -12  11        5.36        2.13      2.66 o
   4 -12  11        0.45        0.15      2.60 o
  -4 -11  11       17.33       22.32      3.60 o
  -3 -11  11        1.37        3.56      2.13 o
  -2 -11  11        0.26       -1.47      1.72 o
  -1 -11  11        0.18       -1.81      1.81 o
   0 -11  11        6.17        6.55      2.18 o
   1 -11  11       15.80       18.39      2.49 o
   2 -11  11        7.53        6.73      2.26 o
   3 -11  11        3.39       -0.26      2.10 o
   4 -11  11        0.17       -2.28      2.28 o
   5 -11  11        0.32       -0.66      4.15 o
  -5 -10  11        3.01        2.14      2.11 o
  -4 -10  11        6.61        7.52      2.19 o
  -3 -10  11        9.53       11.54      2.63 o
  -2 -10  11        2.45       -0.92      2.08 o
  -1 -10  11        2.52        0.29      2.46 o
   0 -10  11        1.16       -1.80      1.80 o
   1 -10  11       16.30       14.88      2.35 o
   2 -10  11        0.00       -1.04      1.93 o
   3 -10  11        2.16       -1.34      1.98 o
   4 -10  11        0.04       -2.15      2.15 o
   5 -10  11        0.15       -2.64      2.64 o
  -6  -9  11        2.95        3.86      1.71 o
  -5  -9  11       10.96        9.89      1.83 o
  -4  -9  11        0.95       -0.34      1.83 o
  -3  -9  11        2.20        2.85      1.62 o
  -2  -9  11       34.20       38.83      3.12 o
  -1  -9  11       56.41       52.39      3.47 o
   0  -9  11       41.55       37.87      2.68 o
   1  -9  11       88.56       96.18      3.69 o
   2  -9  11       54.72       60.79      3.11 o
   3  -9  11        0.84        0.23      1.94 o
   4  -9  11        5.50        2.87      2.35 o
   5  -9  11        1.01        2.57      2.79 o
  -7  -8  11        0.37        0.26      1.47 o
  -6  -8  11       14.36       12.56      1.91 o
  -5  -8  11       11.39       12.36      1.82 o
  -4  -8  11       20.64       18.99      2.12 o
  -3  -8  11       12.45        9.12      1.79 o
  -2  -8  11       23.90       23.29      2.55 o
  -1  -8  11       62.35       57.49      4.99 o
   0  -8  11       66.07       63.03      3.08 o
   1  -8  11        7.11        5.66      1.96 o
   2  -8  11       51.62       54.86      2.91 o
   3  -8  11       18.69       16.78      2.22 o
   4  -8  11        3.69        1.19      2.16 o
   5  -8  11        3.47        4.52      2.76 o
   6  -8  11       30.02       45.72      4.30 o
  -7  -7  11        3.62        2.15      1.56 o
  -6  -7  11        0.58       -1.12      1.37 o
  -5  -7  11        3.11        3.19      1.65 o
  -4  -7  11        0.01        0.21      1.38 o
  -3  -7  11       19.38       18.78      1.69 o
  -2  -7  11       36.74       39.33      2.34 o
  -1  -7  11      166.36      184.09      4.52 o
   0  -7  11       33.06       34.32      2.50 o
   1  -7  11      221.76      251.68      5.97 o
   2  -7  11        0.29       -0.67      1.61 o
   3  -7  11        4.78       -0.81      1.69 o
   4  -7  11        1.51       -0.77      2.06 o
   5  -7  11       10.65       14.65      3.05 o
   6  -7  11        2.23        3.42      2.82 o
  -8  -6  11       26.53       27.48      2.23 o
  -7  -6  11       37.31       41.64      2.47 o
  -6  -6  11       21.87       19.58      1.95 o
  -5  -6  11        0.24       -1.40      1.40 o
  -4  -6  11       38.55       36.93      2.31 o
  -3  -6  11       55.15       53.04      2.20 o
  -2  -6  11        4.36        0.52      1.26 o
  -1  -6  11        1.68        0.67      1.51 o
   0  -6  11        0.99       -0.16      1.60 o
   1  -6  11       99.68      110.07      3.69 o
   2  -6  11        0.79        0.10      1.57 o
   3  -6  11        3.24        2.42      1.68 o
   4  -6  11        5.01       10.93      2.59 o
   5  -6  11       12.32       17.67      3.18 o
   6  -6  11        6.61        9.10      3.11 o
  -8  -5  11        8.11        9.30      1.71 o
  -7  -5  11        0.17        0.42      1.30 o
  -6  -5  11        9.58        9.50      1.62 o
  -5  -5  11        1.72       -0.59      1.46 o
  -4  -5  11       12.34       11.53      1.85 o
  -3  -5  11        2.47       -1.17      1.17 o
  -2  -5  11       25.12       23.30      1.71 o
  -1  -5  11       45.93       52.01      2.57 o
   0  -5  11       96.25       94.67      3.38 o
   1  -5  11       68.49       66.14      3.41 o
   2  -5  11        0.14        0.19      1.53 o
   3  -5  11       44.07       50.21      2.81 o
   4  -5  11       19.24       23.20      2.58 o
   5  -5  11        0.23       -2.23      2.34 o
   6  -5  11        0.19       -1.06      3.98 o
  -9  -4  11        1.00        2.48      1.23 o
  -8  -4  11       34.76       34.46      1.92 o
  -7  -4  11       24.22       27.37      1.76 o
  -6  -4  11       33.67       36.33      1.93 o
  -5  -4  11       24.07       26.99      1.94 o
  -4  -4  11       18.79       16.39      1.48 o
  -3  -4  11      122.17      105.77      2.91 o
  -2  -4  11      150.72      136.42      3.28 o
  -1  -4  11       77.76       80.00      2.97 o
   0  -4  11      140.94      163.33      4.26 o
   1  -4  11        4.31        4.40      1.69 o
   2  -4  11        1.82        1.13      1.56 o
   3  -4  11        1.80        3.24      1.76 o
   4  -4  11        5.76        3.64      2.06 o
   5  -4  11        0.51        1.28      2.55 o
   6  -4  11        1.96       -0.61      2.73 o
  -9  -3  11       11.85       18.79      1.60 o
  -8  -3  11       13.52       15.67      1.51 o
  -7  -3  11        2.66        1.72      1.05 o
  -6  -3  11        0.04       -0.97      0.97 o
  -5  -3  11        3.26        2.87      1.03 o
  -4  -3  11      131.15      115.25      2.98 o
  -3  -3  11      266.26      269.02      4.68 o
  -2  -3  11       82.44       87.00      2.69 o
  -1  -3  11       46.78       39.64      1.97 o
   0  -3  11      352.04      354.25      6.62 o
   1  -3  11      109.85      107.53      3.58 o
   2  -3  11        8.48        9.84      2.29 o
   3  -3  11        8.60       10.05      1.81 o
   4  -3  11        1.21        2.53      1.97 o
   5  -3  11        8.86       11.60      2.97 o
   6  -3  11        7.75       17.36      3.80 o
  -9  -2  11        2.50        0.44      1.84 o
  -8  -2  11        6.06        5.03      1.41 o
  -7  -2  11       20.54       24.84      1.59 o
  -6  -2  11        0.01       -0.85      0.85 o
  -5  -2  11       33.35       34.05      1.77 o
  -4  -2  11        0.35       -0.83      0.83 o
  -3  -2  11       56.05       58.32      2.55 o
  -2  -2  11      163.52      146.79      2.86 o
  -1  -2  11        2.94       -1.03      1.03 o
   0  -2  11      109.59      107.07      2.88 o
   1  -2  11       89.82       82.43      3.74 o
   2  -2  11        0.02       -1.80      1.80 o
   3  -2  11        1.25        1.57      1.65 o
   4  -2  11        3.75        2.75      2.02 o
   5  -2  11       41.04       56.15      4.42 o
   6  -2  11        3.00        3.98      3.07 o
 -10  -1  11        0.36        0.51      2.86 o
  -9  -1  11        5.90        8.46      1.35 o
  -8  -1  11       12.40       11.43      1.31 o
  -7  -1  11       12.15       11.89      1.28 o
  -6  -1  11       13.82       19.35      1.31 o
  -5  -1  11      205.75      194.58      3.24 o
  -4  -1  11      362.14      329.03      4.90 o
  -3  -1  11      171.13      165.56      3.50 o
  -2  -1  11       87.97       92.64      2.72 o
  -1  -1  11       57.69       46.73      2.14 o
   0  -1  11      300.49      295.44      5.83 o
   1  -1  11       35.85       37.12      2.12 o
   2  -1  11        4.08        4.42      1.40 o
   3  -1  11       14.78       18.00      2.38 o
   4  -1  11        0.43       -0.98      1.98 o
   5  -1  11        0.08        3.83      2.75 o
   6  -1  11        0.03       -2.62      2.85 o
 -10   0  11       12.17       11.77      1.58 o
  -9   0  11        2.31        2.85      1.07 o
  -8   0  11       16.75       17.80      1.42 o
  -7   0  11        1.07        1.46      0.87 o
  -6   0  11       58.63       54.91      2.47 o
  -5   0  11        8.40       10.91      1.28 o
  -4   0  11       79.21       71.60      2.16 o
  -3   0  11       11.19        3.01      1.84 o
  -2   0  11      141.24      132.24      3.22 o
  -1   0  11      330.18      303.20      5.83 o
   0   0  11        0.01        2.06      1.57 o
   1   0  11       22.70       22.66      2.76 o
   2   0  11       15.24       13.78      1.73 o
   3   0  11       10.43       11.76      1.66 o
   4   0  11       12.44       12.77      2.14 o
   5   0  11        5.72       10.16      3.19 o
   6   0  11        2.85       -1.44      4.15 o
 -10   1  11        1.08        1.22      1.12 o
  -9   1  11        1.02        0.95      0.99 o
  -8   1  11        8.34        9.90      1.12 o
  -7   1  11        0.74       -0.19      0.84 o
  -6   1  11        1.46        0.70      0.90 o
  -5   1  11      138.57      137.74      3.61 o
  -4   1  11      241.03      229.95      3.81 o
  -3   1  11      125.34      120.66      2.78 o
  -2   1  11        2.57       -1.20      1.20 o
  -1   1  11       63.01       60.24      2.83 o
   0   1  11      634.08      626.83     10.10 o
   1   1  11        0.03       -1.00      1.48 o
   2   1  11       17.34       16.43      2.03 o
   3   1  11       23.93       23.04      2.27 o
   4   1  11       26.58       34.44      2.70 o
   5   1  11        9.48        8.06      3.28 o
 -10   2  11        2.29        3.23      1.50 o
  -9   2  11        6.70        5.29      1.38 o
  -8   2  11        7.10        6.65      1.29 o
  -7   2  11       17.48       24.67      1.93 o
  -6   2  11        5.08        3.70      1.00 o
  -5   2  11        7.43        2.78      1.02 o
  -4   2  11       75.70       81.99      2.59 o
  -3   2  11       84.41       78.48      2.37 o
  -2   2  11       32.76       31.89      1.94 o
  -1   2  11       29.24       33.60      2.28 o
   0   2  11       17.82       17.88      2.01 o
   1   2  11       21.52       18.60      2.11 o
   2   2  11       49.39       50.67      2.80 o
   3   2  11       11.94        6.85      1.96 o
   4   2  11        0.17       -1.84      2.74 o
   5   2  11        0.84        1.73      5.79 o
 -10   3  11        1.68        1.50      1.18 o
  -9   3  11        4.34        3.33      1.09 o
  -8   3  11        1.51        1.70      1.10 o
  -7   3  11        0.38       -0.12      1.03 o
  -6   3  11       35.33       36.28      2.72 o
  -5   3  11        0.28       -1.27      1.27 o
  -4   3  11       43.80       43.19      2.02 o
  -3   3  11      139.72      123.37      2.90 o
  -2   3  11      130.43      128.96      3.79 o
  -1   3  11       40.87       40.32      2.46 o
   0   3  11       93.30      102.87      4.46 o
   1   3  11        0.00       -1.17      1.56 o
   2   3  11        5.81        7.82      2.25 o
   3   3  11        8.53       10.89      2.55 o
   4   3  11        7.23       14.23      3.58 o
 -10   4  11        7.95        6.17      2.01 o
  -9   4  11        0.67       -0.27      0.94 o
  -8   4  11        0.93       -0.83      0.99 o
  -7   4  11        7.31        6.84      1.16 o
  -6   4  11        6.25        8.09      1.90 o
  -5   4  11      128.62      139.59      3.77 o
  -4   4  11       27.72       29.45      2.36 o
  -3   4  11        0.35       -1.00      1.00 o
  -2   4  11      189.39      181.18      4.54 o
  -1   4  11        7.57        6.85      1.78 o
   0   4  11        5.21        2.52      1.68 o
   1   4  11        0.52       -1.07      1.64 o
   2   4  11        4.29        4.06      1.96 o
   3   4  11        3.95        0.94      2.46 o
   4   4  11       15.00       20.25      3.98 o
 -10   5  11        0.23        1.93      1.71 o
  -9   5  11        0.03       -0.13      1.02 o
  -8   5  11        1.09        0.37      1.06 o
  -7   5  11        1.60       -0.23      1.16 o
  -6   5  11        0.36        0.30      1.10 o
  -5   5  11       17.38       19.96      1.82 o
  -4   5  11        3.79        1.80      1.14 o
  -3   5  11        1.01       -1.04      1.04 o
  -2   5  11        8.36        5.92      1.30 o
  -1   5  11        4.57        2.95      1.72 o
   0   5  11        0.06        1.03      1.72 o
   1   5  11        3.15        2.26      1.87 o
   2   5  11       16.29       18.59      2.38 o
   3   5  11       41.36       53.58      3.99 o
  -9   6  11        1.55        0.29      1.11 o
  -8   6  11       11.53       14.60      1.76 o
  -7   6  11       15.91       15.61      1.78 o
  -6   6  11        0.12       -1.04      1.04 o
  -5   6  11       36.13       34.82      2.19 o
  -4   6  11        1.19        0.67      1.10 o
  -3   6  11        6.20        6.35      1.97 o
  -2   6  11       24.50       23.22      2.25 o
  -1   6  11        0.29       -0.65      1.65 o
   0   6  11        4.26        2.82      1.93 o
   1   6  11       38.14       47.67      3.08 o
   2   6  11       16.45       20.69      2.64 o
   3   6  11        9.73        9.00      3.82 o
  -9   7  11        2.56       -0.71      1.39 o
  -8   7  11        5.16        8.83      2.23 o
  -7   7  11        4.50        4.99      1.40 o
  -6   7  11        2.30        1.16      2.07 o
  -5   7  11        5.29        1.57      1.62 o
  -4   7  11       13.84       15.82      2.38 o
  -3   7  11        1.34        1.93      1.75 o
  -2   7  11        2.51       -1.77      1.77 o
  -1   7  11        8.18        5.68      2.01 o
   0   7  11        2.27        1.13      1.94 o
   1   7  11        4.28       -1.13      2.04 o
   2   7  11       38.83       39.69      3.94 o
  -9   8  11        0.16        0.78      2.28 o
  -8   8  11        6.74        5.97      1.64 o
  -7   8  11       12.02       12.65      2.25 o
  -6   8  11        3.04        0.54      1.73 o
  -5   8  11       44.52       47.74      6.41 o
  -4   8  11        0.21       -1.36      1.92 o
  -3   8  11       11.89        8.30      2.02 o
  -2   8  11       17.00       20.91      2.48 o
  -1   8  11       13.98       13.06      2.35 o
   0   8  11       11.26       16.19      2.90 o
   1   8  11        2.38        0.44      2.30 o
  -8   9  11        0.55        0.92      1.83 o
  -7   9  11        3.02        0.84      1.80 o
  -6   9  11        6.82        5.40      2.82 o
  -5   9  11       22.88       28.55      5.04 o
  -4   9  11       20.63       25.00      4.85 o
  -3   9  11        5.49        6.38      2.49 o
  -2   9  11        1.81        0.89      2.14 o
  -1   9  11        3.06        1.98      2.26 o
   0   9  11        2.39        2.06      2.41 o
  -7  10  11        0.74       -1.44      2.70 o
  -6  10  11        0.93       -0.80      2.71 o
  -5  10  11        0.44        5.59      2.93 o
  -4  10  11        2.44        2.93      3.06 o
  -3  10  11        0.68       -2.55      2.58 o
  -2  10  11        5.93        3.69      3.08 o
  -1  10  11        0.97       -1.88      2.30 o
  -5  11  11        4.87        3.73      3.26 o
  -4  11  11       19.26       24.85      7.68 o
  -3  11  11       40.62       49.54      7.68 o
  -2 -12  12        1.76       -1.68      2.18 o
  -1 -12  12       15.10       24.79      3.34 o
   0 -12  12        0.78       -0.15      2.27 o
   1 -12  12        8.18        7.89      2.48 o
   2 -12  12        5.37        5.89      2.50 o
  -4 -11  12        2.39        1.39      2.34 o
  -3 -11  12        0.93        0.23      2.13 o
  -2 -11  12        0.00       -1.04      1.84 o
  -1 -11  12        0.38       -0.11      2.05 o
   0 -11  12        0.21       -1.97      1.97 o
   1 -11  12        6.38        3.18      2.24 o
   2 -11  12       12.10       15.65      2.61 o
   3 -11  12        3.05        2.24      2.68 o
  -5 -10  12        0.10       -0.29      2.21 o
  -4 -10  12       11.57       13.72      2.62 o
  -3 -10  12        6.87        6.47      2.34 o
  -2 -10  12       19.78       18.21      2.77 o
  -1 -10  12        0.31       -1.86      1.86 o
   0 -10  12        1.08       -1.24      1.90 o
   1 -10  12        6.52        5.65      2.19 o
   2 -10  12        0.46        4.41      2.19 o
   3 -10  12        5.89        7.80      2.93 o
   4 -10  12        0.11       -2.47      2.47 o
  -6  -9  12        4.57        3.71      2.29 o
  -5  -9  12        0.85       -2.14      2.14 o
  -4  -9  12        0.26       -1.75      2.23 o
  -3  -9  12        9.13       10.38      2.38 o
  -2  -9  12        0.53       -1.63      2.01 o
  -1  -9  12       20.96       19.12      2.32 o
   0  -9  12       63.85       71.09      3.38 o
   1  -9  12       16.92       19.16      2.37 o
   2  -9  12       70.60       92.78      3.90 o
   3  -9  12       33.96       36.59      2.96 o
   4  -9  12        1.75       -1.08      2.47 o
   5  -9  12       16.54       29.10      4.11 o
  -6  -8  12        1.16       -1.57      1.57 o
  -5  -8  12        2.39        0.82      1.56 o
  -4  -8  12        2.79        3.10      2.05 o
  -3  -8  12        0.02       -0.86      1.53 o
  -2  -8  12        4.60        1.93      1.72 o
  -1  -8  12        3.41        2.79      1.83 o
   0  -8  12        3.97        5.53      1.99 o
   1  -8  12       32.44       29.96      2.65 o
   2  -8  12        8.48       11.04      2.20 o
   3  -8  12        8.87       13.46      2.73 o
   4  -8  12        1.54       -0.51      2.42 o
   5  -8  12        0.02       -2.62      2.62 o
  -7  -7  12        8.99        7.19      2.16 o
  -6  -7  12       12.39        7.08      1.79 o
  -5  -7  12        0.01       -1.33      1.33 o
  -4  -7  12        9.99        9.79      1.79 o
  -3  -7  12       15.53       12.33      1.89 o
  -2  -7  12        0.65       -1.49      1.49 o
  -1  -7  12       34.65       26.45      2.30 o
   0  -7  12      214.33      222.57      5.94 o
   1  -7  12        2.75       -0.80      1.76 o
   2  -7  12       13.14       16.34      2.21 o
   3  -7  12        0.48       -1.83      1.83 o
   4  -7  12       38.91       46.97      3.56 o
   5  -7  12        1.09       -0.69      2.81 o
  -7  -6  12        0.70       -0.72      1.47 o
  -6  -6  12        1.31        0.57      1.76 o
  -5  -6  12       15.29       13.96      1.86 o
  -4  -6  12        0.01        0.65      1.39 o
  -3  -6  12        0.05       -1.56      1.56 o
  -2  -6  12        4.26        1.11      1.51 o
  -1  -6  12       13.15       19.14      2.05 o
   0  -6  12      121.91      147.51      4.24 o
   1  -6  12       20.23       19.98      2.19 o
   2  -6  12       31.64       28.85      2.41 o
   3  -6  12       13.71        8.76      2.05 o
   4  -6  12        8.65        3.21      2.30 o
   5  -6  12        1.84       -2.45      2.66 o
  -8  -5  12       24.49       27.97      2.28 o
  -7  -5  12       47.69       55.31      2.82 o
  -6  -5  12       14.57       12.99      1.83 o
  -5  -5  12       15.16       16.04      1.84 o
  -4  -5  12        2.50        1.02      1.35 o
  -3  -5  12       21.78       28.09      2.07 o
  -2  -5  12        5.85        4.98      2.46 o
  -1  -5  12       81.07       84.24      3.23 o
   0  -5  12       29.76       30.38      2.86 o
   1  -5  12       17.27       15.16      2.03 o
   2  -5  12        0.52       -1.63      1.63 o
   3  -5  12        8.76       11.86      2.11 o
   4  -5  12       15.56       14.38      3.25 o
   5  -5  12        7.17        5.17      2.99 o
  -8  -4  12        0.29        2.04      1.44 o
  -7  -4  12        0.03       -1.29      1.29 o
  -6  -4  12        4.17        0.28      1.48 o
  -5  -4  12        0.02       -1.21      1.21 o
  -4  -4  12        3.52        1.97      1.38 o
  -3  -4  12        3.54        1.30      1.26 o
  -2  -4  12        9.60        9.75      1.77 o
  -1  -4  12        0.00       -1.47      1.47 o
   0  -4  12      168.19      155.24      5.47 o
   1  -4  12       41.07       42.24      5.03 o
   2  -4  12       18.07       19.75      2.35 o
   3  -4  12        6.23        5.12      1.94 o
   4  -4  12        2.55       -0.25      2.15 o
   5  -4  12        3.87        4.84      4.48 o
  -9  -3  12        4.68        3.48      2.43 o
  -8  -3  12        3.20        2.20      1.55 o
  -7  -3  12        6.47        6.26      1.53 o
  -6  -3  12        0.18       -1.97      1.97 o
  -5  -3  12       16.84       11.78      1.69 o
  -4  -3  12        8.06        8.28      1.41 o
  -3  -3  12       63.99       61.81      2.48 o
  -2  -3  12      214.60      201.23      4.14 o
  -1  -3  12       45.87       50.08      2.59 o
   0  -3  12       67.22       75.34      3.31 o
   1  -3  12        0.00       -0.74      1.60 o
   2  -3  12        5.90        6.42      1.83 o
   3  -3  12        0.06       -1.72      1.72 o
   4  -3  12       10.94       13.96      2.63 o
   5  -3  12       49.48       61.07      4.82 o
  -9  -2  12        2.68        1.19      1.20 o
  -8  -2  12        3.31        0.57      2.35 o
  -7  -2  12        2.82        1.33      1.07 o
  -6  -2  12       51.79       57.51      2.64 o
  -5  -2  12       45.01       50.03      2.50 o
  -4  -2  12        2.09        2.75      1.27 o
  -3  -2  12      105.28      103.99      2.55 o
  -2  -2  12        0.52        0.21      1.14 o
  -1  -2  12       48.78       39.75      1.99 o
   0  -2  12      169.54      156.25      3.53 o
   1  -2  12        4.86        2.98      1.57 o
   2  -2  12        3.63        2.88      1.74 o
   3  -2  12        7.49       10.05      2.07 o
   4  -2  12        0.88       -2.45      2.45 o
   5  -2  12        7.55        5.80      3.55 o
  -9  -1  12        2.35       -0.96      1.20 o
  -8  -1  12       31.90       34.58      2.55 o
  -7  -1  12       45.91       50.16      2.16 o
  -6  -1  12       14.98       14.11      1.34 o
  -5  -1  12       29.73       32.05      1.75 o
  -4  -1  12        1.97       -1.12      1.12 o
  -3  -1  12      236.84      238.77      4.50 o
  -2  -1  12      179.33      171.47      3.79 o
  -1  -1  12       46.32       47.42      2.54 o
   0  -1  12       48.29       53.44      3.57 o
   1  -1  12       36.33       37.63      2.06 o
   2  -1  12       69.08       67.80      2.91 o
   3  -1  12       38.30       42.96      2.98 o
   4  -1  12        2.22       -0.58      2.29 o
   5  -1  12        2.26        2.12      2.94 o
  -9   0  12       15.77       17.62      2.23 o
  -8   0  12        4.85        4.95      1.74 o
  -7   0  12        7.23        6.41      1.08 o
  -6   0  12       57.32       59.66      3.00 o
  -5   0  12        0.36       -0.84      1.28 o
  -4   0  12       57.86       65.86      2.49 o
  -3   0  12       10.32       11.38      1.56 o
  -2   0  12       58.24       52.65      2.94 o
  -1   0  12        6.48        7.90      1.74 o
   0   0  12       71.61       64.49      3.61 o
   1   0  12        0.25        1.43      1.71 o
   2   0  12        0.84        2.57      1.62 o
   3   0  12        1.82        1.18      1.54 o
   4   0  12       20.59       34.23      8.03 o
   5   0  12        0.02       -1.41      2.90 o
  -9   1  12       19.63       19.59      1.91 o
  -8   1  12       48.30       56.99      3.39 o
  -7   1  12        2.91        3.59      1.10 o
  -6   1  12       41.96       40.20      3.12 o
  -5   1  12        3.28        2.91      1.52 o
  -4   1  12      107.68      116.00      3.12 o
  -3   1  12       11.36       15.47      1.43 o
  -2   1  12        8.15        4.04      2.07 o
  -1   1  12        8.35        9.54      1.80 o
   0   1  12       19.55       32.49      2.52 o
   1   1  12       14.34        7.79      1.96 o
   2   1  12        0.10       -1.71      1.71 o
   3   1  12        4.58        5.33      2.55 o
   4   1  12       16.36       12.48      3.82 o
  -9   2  12        1.26        2.43      1.05 o
  -8   2  12        0.04        0.16      0.98 o
  -7   2  12        0.02       -0.84      1.12 o
  -6   2  12       62.28       72.02      3.58 o
  -5   2  12        1.11        0.38      1.31 o
  -4   2  12        0.01       -1.04      1.04 o
  -3   2  12       56.53       56.36      2.11 o
  -2   2  12       86.21       80.91      3.33 o
  -1   2  12        1.48        3.36      1.74 o
   0   2  12       69.83       83.55      3.83 o
   1   2  12       76.10       91.23      3.65 o
   2   2  12       28.16       24.91      2.51 o
   3   2  12        0.26       -2.65      2.65 o
   4   2  12        1.67       -2.83      3.22 o
  -9   3  12        2.71        1.68      1.09 o
  -8   3  12        6.42        5.67      1.50 o
  -7   3  12        8.49        9.49      1.59 o
  -6   3  12       22.56       28.20      2.05 o
  -5   3  12       27.43       26.42      2.74 o
  -4   3  12        0.12       -0.90      1.08 o
  -3   3  12        4.19        5.17      1.30 o
  -2   3  12       95.87       98.62      3.53 o
  -1   3  12      145.68      134.67      4.09 o
   0   3  12      159.10      164.45      4.61 o
   1   3  12       18.84       17.45      2.30 o
   2   3  12        5.23        2.17      2.04 o
   3   3  12       19.61       16.52      6.40 o
   4   3  12       17.88       22.56      4.46 o
  -9   4  12        2.69        0.03      1.23 o
  -8   4  12        0.24       -1.23      1.23 o
  -7   4  12        0.08       -1.15      1.15 o
  -6   4  12        0.35        0.13      1.58 o
  -5   4  12       55.67       53.38      2.63 o
  -4   4  12       24.02       24.59      1.81 o
  -3   4  12        6.87        7.67      1.88 o
  -2   4  12        5.09        1.82      1.65 o
  -1   4  12        5.87        8.28      1.98 o
   0   4  12        3.33        0.19      2.27 o
   1   4  12        0.19       -2.28      2.28 o
   2   4  12        2.67        1.05      2.21 o
   3   4  12        0.69       -2.58      2.58 o
  -9   5  12        0.01       -1.48      1.48 o
  -8   5  12       21.43       22.56      2.35 o
  -7   5  12       39.20       40.56      2.41 o
  -6   5  12        0.07       -1.19      1.19 o
  -5   5  12       19.26       16.36      1.84 o
  -4   5  12       45.10       42.17      2.39 o
  -3   5  12        5.79        4.97      1.31 o
  -2   5  12        3.78       -1.27      1.27 o
  -1   5  12        3.99        3.20      2.91 o
   0   5  12        1.79        1.16      1.96 o
   1   5  12        0.00       -1.96      1.96 o
   2   5  12        1.21       -2.51      2.51 o
   3   5  12       20.11       19.70      4.34 o
  -9   6  12       24.33       30.90      2.35 o
  -8   6  12       29.64       38.44      2.46 o
  -7   6  12        7.11        3.81      1.52 o
  -6   6  12        0.06       -1.19      1.19 o
  -5   6  12        0.67       -1.16      1.21 o
  -4   6  12        0.35       -0.05      1.29 o
  -3   6  12        0.05       -1.64      1.64 o
  -2   6  12        6.44        5.37      1.96 o
  -1   6  12       11.09       16.02      2.37 o
   0   6  12        1.39        1.72      2.07 o
   1   6  12        4.56        3.39      2.27 o
   2   6  12        0.28       -2.74      2.74 o
  -8   7  12       10.06        6.74      1.74 o
  -7   7  12       37.22       46.24      2.94 o
  -6   7  12        0.89        1.88      1.35 o
  -5   7  12       17.42       22.04      4.31 o
  -4   7  12        2.65        3.46      2.15 o
  -3   7  12        3.60        1.97      2.23 o
  -2   7  12       14.72       17.11      2.41 o
  -1   7  12       11.32       15.78      2.48 o
   0   7  12        0.77        1.49      2.23 o
   1   7  12        2.47        5.05      2.72 o
  -8   8  12       11.30       11.00      2.35 o
  -7   8  12        1.47       -1.73      1.76 o
  -6   8  12        1.54       -1.04      2.56 o
  -5   8  12        2.59        9.97      3.01 o
  -4   8  12       28.93       38.26      6.75 o
  -3   8  12        1.13       -0.64      2.28 o
  -2   8  12        2.29        0.77      2.15 o
  -1   8  12        7.26       10.54      2.50 o
   0   8  12        0.60       -1.75      2.28 o
  -7   9  12       12.99        9.56      3.24 o
  -6   9  12        0.49        0.73      2.83 o
  -5   9  12        1.56        8.98      3.23 o
  -4   9  12        9.47        9.44      3.84 o
  -3   9  12        3.36       -3.68      3.85 o
  -2   9  12        0.72       -2.03      2.23 o
  -1   9  12        1.79        0.08      2.37 o
  -5  10  12        3.32        2.06      3.14 o
  -4  10  12       16.11       22.51      4.20 o
  -3  10  12        0.95       -3.45      3.45 o
  -3 -11  13       25.90       35.08      4.94 o
  -2 -11  13        9.25       11.79      2.68 o
  -1 -11  13        2.39        7.92      2.92 o
   0 -11  13        1.31       -0.36      2.24 o
   1 -11  13        5.16        4.39      2.42 o
   2 -11  13       21.67       18.76      2.88 o
  -4 -10  13        0.21       -2.58      2.58 o
  -3 -10  13        5.48        6.79      2.48 o
  -2 -10  13       13.97       16.43      2.92 o
  -1 -10  13        7.14        3.48      2.21 o
   0 -10  13        8.22        9.89      2.50 o
   1 -10  13        3.41        3.66      2.29 o
   2 -10  13        1.25        4.35      2.35 o
   3 -10  13        6.33       12.08      3.05 o
  -5  -9  13        1.19       -2.33      2.33 o
  -4  -9  13        0.72       -0.86      2.11 o
  -3  -9  13        8.67        6.29      2.37 o
  -2  -9  13       25.88       28.07      3.08 o
  -1  -9  13        0.55        0.08      1.90 o
   0  -9  13       16.42       15.43      2.41 o
   1  -9  13       25.49       26.49      2.70 o
   2  -9  13       10.83        6.22      2.36 o
   3  -9  13        6.53        4.01      2.86 o
  -6  -8  13        3.51        0.60      3.35 o
  -5  -8  13        1.83       -0.17      2.17 o
  -4  -8  13        2.06       -1.96      1.96 o
  -3  -8  13        0.29       -1.00      1.99 o
  -2  -8  13        0.05       -2.03      2.03 o
  -1  -8  13       23.83       33.59      2.62 o
   0  -8  13       36.48       46.02      2.98 o
   1  -8  13        9.88       14.89      2.36 o
   2  -8  13        3.98        1.68      2.16 o
   3  -8  13       19.19       25.76      3.25 o
   4  -8  13        1.33       -1.61      2.43 o
  -6  -7  13        0.11       -0.82      1.56 o
  -5  -7  13        0.76       -0.78      1.99 o
  -4  -7  13        0.97        1.59      1.98 o
  -3  -7  13        2.37        0.87      1.59 o
  -2  -7  13        0.06       -1.15      1.61 o
  -1  -7  13        0.29       -1.08      1.73 o
   0  -7  13        3.77        2.55      1.88 o
   1  -7  13        0.51       -0.73      1.81 o
   2  -7  13        9.33        8.29      2.22 o
   3  -7  13       25.82       28.54      2.79 o
   4  -7  13        0.55       -1.32      2.45 o
  -7  -6  13        0.08       -1.54      1.54 o
  -6  -6  13        0.06       -1.49      1.49 o
  -5  -6  13        8.78        4.58      1.72 o
  -4  -6  13        2.98        1.04      1.92 o
  -3  -6  13        3.66       -1.59      1.78 o
  -2  -6  13        0.79       -0.53      1.93 o
  -1  -6  13       82.92       87.27      3.51 o
   0  -6  13        1.44        4.91      1.83 o
   1  -6  13        3.65        1.86      2.49 o
   2  -6  13        6.56        3.81      1.98 o
   3  -6  13        7.18        7.27      2.31 o
   4  -6  13        0.21       -2.25      2.25 o
  -7  -5  13        0.07       -1.15      1.49 o
  -6  -5  13        2.93        0.48      1.49 o
  -5  -5  13       10.83        6.59      1.74 o
  -4  -5  13        0.32       -0.34      1.53 o
  -3  -5  13        1.93        0.22      1.84 o
  -2  -5  13        1.85       -0.51      1.58 o
  -1  -5  13       91.65       92.68      3.51 o
   0  -5  13       14.61       17.74      2.26 o
   1  -5  13       13.22       12.73      2.10 o
   2  -5  13        0.24       -1.35      1.78 o
   3  -5  13        0.08       -0.69      3.54 o
   4  -5  13       24.47       22.03      3.16 o
  -8  -4  13        6.54        3.94      1.69 o
  -7  -4  13        9.32       10.05      1.85 o
  -6  -4  13        0.45       -1.03      1.93 o
  -5  -4  13        6.12        1.88      1.53 o
  -4  -4  13        8.62        6.77      1.63 o
  -3  -4  13        3.37        1.82      1.92 o
  -2  -4  13       20.11       18.99      2.04 o
  -1  -4  13       13.85       15.56      2.04 o
   0  -4  13       29.23       30.69      2.62 o
   1  -4  13        0.05       -1.31      2.39 o
   2  -4  13        1.57       -1.75      1.75 o
   3  -4  13        2.55        1.80      1.96 o
   4  -4  13        3.87        2.24      3.32 o
  -8  -3  13        0.71       -1.12      2.36 o
  -7  -3  13        0.14       -1.52      1.52 o
  -6  -3  13        4.15        2.63      1.55 o
  -5  -3  13        0.20        0.13      1.33 o
  -4  -3  13        0.23       -1.03      1.55 o
  -3  -3  13        8.73        4.85      2.03 o
  -2  -3  13        7.04        8.25      1.80 o
  -1  -3  13       17.93       14.30      2.03 o
   0  -3  13       18.18       11.31      2.62 o
   1  -3  13        0.74       -1.49      1.74 o
   2  -3  13        4.61        3.02      1.98 o
   3  -3  13        2.10        5.65      2.05 o
   4  -3  13        9.39       11.27      3.58 o
  -8  -2  13        1.69        0.72      1.47 o
  -7  -2  13        0.80        0.31      1.37 o
  -6  -2  13       17.63       14.12      1.88 o
  -5  -2  13        6.10        7.01      1.60 o
  -4  -2  13       60.92       53.21      5.12 o
  -3  -2  13        7.55        3.06      1.22 o
  -2  -2  13        9.02        9.73      1.53 o
  -1  -2  13       27.35       32.00      2.01 o
   0  -2  13        2.70       -1.45      1.61 o
   1  -2  13        5.92        5.04      1.96 o
   2  -2  13        0.15       -0.86      1.90 o
   3  -2  13        1.93        4.41      3.59 o
   4  -2  13       14.68       20.06      4.01 o
  -9  -1  13        1.57       -0.58      1.42 o
  -8  -1  13       17.99       16.14      1.93 o
  -7  -1  13        1.20        3.77      1.54 o
  -6  -1  13       82.40       91.70      4.65 o
  -5  -1  13        0.02        1.38      1.18 o
  -4  -1  13        7.53        8.56      1.26 o
  -3  -1  13       12.56        8.56      2.19 o
  -2  -1  13        5.94        4.54      1.57 o
  -1  -1  13       75.02       73.91      2.91 o
   0  -1  13        8.23        4.60      1.69 o
   1  -1  13        1.13       -1.04      1.52 o
   2  -1  13        0.11       -1.63      1.71 o
   3  -1  13       14.15       27.60      3.14 o
   4  -1  13        0.65       -1.06      3.20 o
  -9   0  13        0.27       -1.02      1.02 o
  -8   0  13        8.91       16.83      1.92 o
  -7   0  13       25.05       28.72      1.84 o
  -6   0  13        6.34        7.83      1.69 o
  -5   0  13        4.66        1.92      1.40 o
  -4   0  13       36.62       36.14      2.83 o
  -3   0  13       11.56        4.75      1.69 o
  -2   0  13       16.90       16.63      2.03 o
  -1   0  13       57.72       56.93      2.93 o
   0   0  13      133.85      146.65      4.59 o
   1   0  13      130.98      142.65      3.94 o
   2   0  13       67.07       71.28      2.86 o
   3   0  13       18.98       18.50      3.57 o
   4   0  13        1.88       -3.21      3.21 o
  -9   1  13        5.81        4.09      1.55 o
  -8   1  13        4.56        7.01      2.23 o
  -7   1  13        6.55        3.99      1.52 o
  -6   1  13       39.68       44.49      3.08 o
  -5   1  13       15.15       15.36      1.84 o
  -4   1  13        0.50       -1.49      1.49 o
  -3   1  13        8.78       11.09      1.52 o
  -2   1  13       30.81       34.80      3.18 o
  -1   1  13        0.03        0.17      1.63 o
   0   1  13       18.74       20.41      2.36 o
   1   1  13       33.59       40.47      3.54 o
   2   1  13       26.58       22.53      2.31 o
   3   1  13        6.01       11.09      2.56 o
   4   1  13        8.62        0.43      3.70 o
  -9   2  13        1.04        2.70      1.38 o
  -8   2  13        3.32        2.97      1.53 o
  -7   2  13        5.30        5.66      1.57 o
  -6   2  13      107.70      122.34      4.61 o
  -5   2  13        0.66        0.37      1.29 o
  -4   2  13        0.65        0.38      1.17 o
  -3   2  13       15.16       16.61      1.64 o
  -2   2  13        1.60        1.16      1.62 o
  -1   2  13        6.89        3.14      1.84 o
   0   2  13       22.03       27.29      3.04 o
   1   2  13       14.58       17.21      2.44 o
   2   2  13       15.29        9.00      2.53 o
   3   2  13       10.30        3.97      3.86 o
  -9   3  13        0.73       -1.25      1.42 o
  -8   3  13        9.92        8.26      1.75 o
  -7   3  13        3.76        5.25      2.53 o
  -6   3  13        0.79        1.84      1.33 o
  -5   3  13        4.48        1.71      1.47 o
  -4   3  13       43.49       47.83      2.58 o
  -3   3  13        1.37        1.03      1.22 o
  -2   3  13       25.17       23.27      2.44 o
  -1   3  13       11.55        9.29      2.03 o
   0   3  13        1.01        2.65      1.96 o
   1   3  13        0.03       -1.68      1.98 o
   2   3  13        0.32       -2.06      2.06 o
   3   3  13        5.07        6.29      3.11 o
  -9   4  13       17.75       22.91      6.21 o
  -8   4  13       83.77      107.69      3.76 o
  -7   4  13        7.56       12.82      1.84 o
  -6   4  13        9.15        8.46      1.66 o
  -5   4  13        2.13        0.82      1.39 o
  -4   4  13       24.62       25.12      2.37 o
  -3   4  13       29.89       29.53      2.20 o
  -2   4  13       14.86       13.03      2.10 o
  -1   4  13        1.97       -1.81      1.81 o
   0   4  13        7.63        6.13      2.54 o
   1   4  13        0.28       -2.06      2.06 o
   2   4  13        9.64        7.33      3.06 o
  -8   5  13        4.31        4.81      1.71 o
  -7   5  13        0.51       -0.11      1.46 o
  -6   5  13        2.12        1.61      1.38 o
  -5   5  13       43.84       43.52      2.97 o
  -4   5  13       32.65       38.27      4.93 o
  -3   5  13       18.22       21.15      2.06 o
  -2   5  13        2.68        1.65      1.40 o
  -1   5  13       30.11       40.99      2.99 o
   0   5  13        1.47        3.07      2.18 o
   1   5  13        1.62       -1.60      2.24 o
   2   5  13        9.83        6.06      6.04 o
  -8   6  13       51.87       55.73      5.07 o
  -7   6  13       35.97       40.52      2.60 o
  -6   6  13        0.27       -1.24      1.24 o
  -5   6  13        1.17       -0.35      2.39 o
  -4   6  13        9.14        8.77      2.96 o
  -3   6  13       13.33       11.33      2.70 o
  -2   6  13        4.54        3.83      2.12 o
  -1   6  13        1.32        1.03      2.21 o
   0   6  13       13.66       18.41      2.75 o
   1   6  13        4.83       10.44      2.60 o
  -7   7  13        0.28        0.98      2.12 o
  -6   7  13        3.07        2.41      2.86 o
  -5   7  13        0.01       -2.56      2.56 o
  -4   7  13        2.45        1.29      2.91 o
  -3   7  13        9.65        9.49      2.76 o
  -2   7  13       25.42       41.22      4.04 o
  -1   7  13       31.66       39.49      4.37 o
   0   7  13        3.96        6.77      2.62 o
  -7   8  13        4.98        3.00      4.19 o
  -6   8  13        2.79        1.75      2.98 o
  -5   8  13        1.31       -0.89      2.88 o
  -4   8  13       69.71       89.58      5.80 o
  -3   8  13       28.19       34.67      4.99 o
  -2   8  13        1.15        0.65      2.74 o
  -1   8  13        7.43        4.63      3.63 o
  -5   9  13        7.60       13.54      5.30 o
  -4   9  13        5.11        4.49      4.93 o
  -3 -10  14       12.08       18.36      3.06 o
  -2 -10  14        0.48        0.00      3.39 o
  -1 -10  14        1.93        0.71      2.72 o
   0 -10  14        3.09        0.04      2.96 o
   1 -10  14        0.30       -2.79      2.79 o
  -4  -9  14        0.23       -1.53      2.31 o
  -3  -9  14        3.60        1.19      2.73 o
  -2  -9  14        0.25       -0.31      2.42 o
  -1  -9  14       25.79       25.87      3.28 o
   0  -9  14        0.07       -1.77      2.30 o
   1  -9  14        0.09        0.56      2.22 o
   2  -9  14        8.86        7.80      2.63 o
  -5  -8  14       23.57       20.96      3.03 o
  -4  -8  14        3.64        1.94      2.33 o
  -3  -8  14        0.23       -1.27      2.09 o
  -2  -8  14        5.12        3.49      2.44 o
  -1  -8  14       23.96       25.37      2.61 o
   0  -8  14        3.17        4.91      2.20 o
   1  -8  14       10.48        9.43      2.44 o
   2  -8  14       17.19       22.71      2.84 o
   3  -8  14        1.65        4.03      2.77 o
  -6  -7  14        0.75        0.28      2.32 o
  -5  -7  14        0.10       -2.16      2.16 o
  -4  -7  14        1.94        0.53      3.06 o
  -3  -7  14        2.48        3.11      2.15 o
  -2  -7  14       57.73       63.60      6.11 o
  -1  -7  14       10.78        8.80      2.15 o
   0  -7  14        9.06        5.86      2.12 o
   1  -7  14        3.27        0.45      1.98 o
   2  -7  14        4.36        5.26      2.30 o
   3  -7  14        1.12       -0.75      3.64 o
  -6  -6  14       13.28       13.34      2.23 o
  -5  -6  14       13.43       10.81      2.69 o
  -4  -6  14        5.44        4.14      2.13 o
  -3  -6  14        0.08       -0.79      2.06 o
  -2  -6  14        1.89        1.29      2.20 o
  -1  -6  14        0.62       -1.74      1.74 o
   0  -6  14        4.93        3.44      1.98 o
   1  -6  14        8.30        6.30      2.16 o
   2  -6  14        0.04       -1.91      1.91 o
   3  -6  14        0.22       -2.49      2.49 o
  -7  -5  14        2.95        0.73      2.10 o
  -6  -5  14       10.24        7.00      1.89 o
  -5  -5  14        4.15        5.78      1.81 o
  -4  -5  14        9.07        8.18      2.26 o
  -3  -5  14       13.77       12.02      2.37 o
  -2  -5  14        2.18        1.66      1.77 o
  -1  -5  14        0.89        0.72      1.79 o
   0  -5  14        0.98       -1.10      1.79 o
   1  -5  14        2.30        0.82      1.94 o
   2  -5  14        0.20       -1.93      1.93 o
   3  -5  14        1.71       -4.29      4.29 o
  -7  -4  14        0.95        1.28      1.76 o
  -6  -4  14        4.50        4.52      1.71 o
  -5  -4  14        5.56        8.34      1.82 o
  -4  -4  14        0.06        1.58      3.19 o
  -3  -4  14       14.34       13.16      2.34 o
  -2  -4  14       33.79       35.53      2.54 o
  -1  -4  14        0.00       -1.67      1.67 o
   0  -4  14        9.45       11.29      2.12 o
   1  -4  14        2.16        3.55      1.97 o
   2  -4  14        3.55        2.03      2.30 o
   3  -4  14       20.78       21.90      3.27 o
  -8  -3  14        3.07        2.88      3.23 o
  -7  -3  14        1.00       -2.13      2.13 o
  -6  -3  14        0.01       -1.30      1.37 o
  -5  -3  14        3.12        0.62      1.62 o
  -4  -3  14        1.09       -1.31      1.70 o
  -3  -3  14        6.52        6.56      2.19 o
  -2  -3  14        1.61        1.19      1.70 o
  -1  -3  14        0.25       -0.36      1.75 o
   0  -3  14       10.93        9.75      2.13 o
   1  -3  14        3.09       -0.48      1.90 o
   2  -3  14        0.17       -1.95      1.95 o
   3  -3  14        3.45        2.49      2.67 o
  -8  -2  14        1.61       -1.44      1.44 o
  -7  -2  14        3.46        1.35      1.66 o
  -6  -2  14        0.08       -1.64      1.64 o
  -5  -2  14        0.01       -0.23      1.41 o
  -4  -2  14       20.03       24.14      2.61 o
  -3  -2  14        2.31       -0.47      1.93 o
  -2  -2  14        9.94        5.87      2.56 o
  -1  -2  14        5.75        5.66      2.20 o
   0  -2  14        0.76       -1.11      1.84 o
   1  -2  14        0.02       -1.04      1.94 o
   2  -2  14       14.08       16.17      3.66 o
   3  -2  14       56.61       80.79      4.63 o
  -8  -1  14        4.49        6.52      2.70 o
  -7  -1  14       12.99       12.38      1.98 o
  -6  -1  14       25.51       23.60      2.22 o
  -5  -1  14        0.40        1.21      1.27 o
  -4  -1  14       12.23       16.52      1.87 o
  -3  -1  14       10.02        8.39      1.77 o
  -2  -1  14        4.29        4.76      1.54 o
  -1  -1  14        5.63        3.59      1.60 o
   0  -1  14        4.06        6.09      1.72 o
   1  -1  14        0.77       -1.66      1.66 o
   2  -1  14        0.00       -0.21      2.13 o
   3  -1  14        2.27        4.59      2.80 o
  -8   0  14       29.95       30.26      2.44 o
  -7   0  14        0.15       -1.51      1.91 o
  -6   0  14        2.27        2.58      1.43 o
  -5   0  14        0.03       -1.45      2.10 o
  -4   0  14        0.15       -1.47      1.47 o
  -3   0  14        0.27       -1.85      1.85 o
  -2   0  14        0.00       -0.32      1.67 o
  -1   0  14        6.65        7.58      2.05 o
   0   0  14       10.42       12.57      2.40 o
   1   0  14       13.49       11.29      2.66 o
   2   0  14       63.09       71.69      3.04 o
   3   0  14       39.78       50.51      4.19 o
  -8   1  14        5.12        7.54      1.95 o
  -7   1  14       47.91       47.53      2.78 o
  -6   1  14       18.10       15.30      1.98 o
  -5   1  14       13.56       18.34      2.06 o
  -4   1  14       11.58        9.64      2.08 o
  -3   1  14       15.13       13.80      1.89 o
  -2   1  14       22.89       21.79      2.43 o
  -1   1  14        4.49        4.41      1.96 o
   0   1  14        1.21        2.05      2.08 o
   1   1  14        2.03        1.12      2.18 o
   2   1  14        0.55        1.02      2.07 o
   3   1  14        2.09        1.34      5.96 o
  -8   2  14       17.64       16.32      3.37 o
  -7   2  14       13.38       16.59      2.06 o
  -6   2  14       20.28       20.02      2.12 o
  -5   2  14        0.01        1.56      1.62 o
  -4   2  14        0.51       -1.29      1.56 o
  -3   2  14        1.65       -0.71      1.43 o
  -2   2  14        5.99        6.98      2.11 o
  -1   2  14        5.72        4.01      2.00 o
   0   2  14       69.35       64.96      3.50 o
   1   2  14       10.12        8.76      2.46 o
   2   2  14       30.57       42.45      4.11 o
  -8   3  14       20.84       20.64      2.26 o
  -7   3  14       54.61       71.44      4.65 o
  -6   3  14       41.08       52.69      7.18 o
  -5   3  14       26.74       39.10      4.14 o
  -4   3  14       15.31       19.33      2.35 o
  -3   3  14       27.31       35.31      2.51 o
  -2   3  14        3.54        0.34      1.86 o
  -1   3  14        4.10        1.75      2.10 o
   0   3  14        4.45        3.56      2.21 o
   1   3  14        2.84       -0.92      2.53 o
   2   3  14       22.03       42.08      4.22 o
  -8   4  14        8.95       14.01      2.01 o
  -7   4  14        9.37       12.08      2.85 o
  -6   4  14        0.63       -0.70      1.49 o
  -5   4  14       16.00       11.68      2.22 o
  -4   4  14       40.55       40.45      2.98 o
  -3   4  14       29.44       29.11      2.41 o
  -2   4  14       22.99       28.56      2.18 o
  -1   4  14       32.36       43.53      3.18 o
   0   4  14        4.22        0.48      2.27 o
   1   4  14       25.97       20.92      3.02 o
  -7   5  14       24.15       27.19      3.17 o
  -6   5  14        1.64        1.26      1.80 o
  -5   5  14        1.99        0.52      1.67 o
  -4   5  14        0.29       -0.56      1.64 o
  -3   5  14       15.32       21.94      2.26 o
  -2   5  14        0.01       -1.98      1.98 o
  -1   5  14       32.96       38.48      3.25 o
   0   5  14       43.74       44.05      3.53 o
  -7   6  14        0.03       -0.89      1.62 o
  -6   6  14        0.25        1.86      1.72 o
  -5   6  14        5.56        3.65      2.91 o
  -4   6  14        0.37       -2.76      2.76 o
  -3   6  14        9.53        7.78      3.49 o
  -2   6  14       69.93       81.76      5.88 o
  -1   6  14       70.22       88.88      4.29 o
  -6   7  14        6.60        5.92      5.97 o
  -5   7  14        4.12       -0.91      2.93 o
  -4   7  14        5.27        3.36      3.20 o
  -3   7  14        8.51        5.05      2.87 o
  -2   7  14        0.79       -1.43      2.79 o
  -2  -9  15        1.35        1.06      3.38 o
  -1  -9  15        4.06       -1.69      2.62 o
   0  -9  15        0.13       -2.61      2.61 o
  -4  -8  15        0.42        0.51      2.32 o
  -3  -8  15        1.37        0.78      2.57 o
  -2  -8  15       23.19       24.95      3.21 o
  -1  -8  15        7.30        8.35      2.90 o
   0  -8  15        6.33        2.88      2.37 o
   1  -8  15        2.54        4.92      2.43 o
  -5  -7  15       10.64       12.21      2.91 o
  -4  -7  15        9.38       13.50      2.79 o
  -3  -7  15        0.39       -1.94      1.94 o
  -2  -7  15       17.42       21.72      2.93 o
  -1  -7  15        0.06        1.67      2.10 o
   0  -7  15        1.08       -1.47      2.04 o
   1  -7  15        0.00       -0.54      2.19 o
   2  -7  15        0.39       -2.26      2.26 o
  -5  -6  15       25.60       28.13      3.16 o
  -4  -6  15       22.11       21.68      2.89 o
  -3  -6  15        0.43        0.89      2.85 o
  -2  -6  15       23.60       21.25      3.64 o
  -1  -6  15       13.42       12.72      2.69 o
   0  -6  15        0.00       -2.02      2.02 o
   1  -6  15        3.10       -0.51      2.20 o
   2  -6  15        0.02       -2.24      2.24 o
  -6  -5  15        1.28       -0.88      2.21 o
  -5  -5  15        7.78        8.85      2.53 o
  -4  -5  15       10.64       17.54      2.59 o
  -3  -5  15        2.16       -2.66      2.66 o
  -2  -5  15        0.46        0.24      2.23 o
  -1  -5  15        7.37        1.17      2.05 o
   0  -5  15        6.54        3.12      2.17 o
   1  -5  15        2.91       -0.68      2.14 o
   2  -5  15        3.64       -1.77      2.25 o
  -6  -4  15        2.04        0.59      1.61 o
  -5  -4  15       16.34       22.15      2.86 o
  -4  -4  15        1.32        0.73      1.85 o
  -3  -4  15        2.67        0.06      3.09 o
  -2  -4  15        8.94       10.43      2.61 o
  -1  -4  15        7.97        2.45      2.00 o
   0  -4  15        0.02       -0.85      1.98 o
   1  -4  15        1.47       -2.03      2.03 o
   2  -4  15        4.87        3.01      2.36 o
  -7  -3  15        7.27       -0.23      2.01 o
  -6  -3  15        0.10       -0.94      1.63 o
  -5  -3  15       14.43       14.85      2.91 o
  -4  -3  15        5.24        5.15      2.05 o
  -3  -3  15        7.36        8.93      2.41 o
  -2  -3  15       17.98       18.37      2.82 o
  -1  -3  15       33.40       40.62      2.87 o
   0  -3  15       24.17       31.19      2.78 o
   1  -3  15        5.19        5.48      2.28 o
   2  -3  15        1.34        0.52      2.53 o
  -7  -2  15       11.69       13.02      2.18 o
  -6  -2  15        4.42        1.68      1.66 o
  -5  -2  15       23.71       22.82      2.79 o
  -4  -2  15        4.96        3.95      2.08 o
  -3  -2  15        0.83        0.76      2.09 o
  -2  -2  15        9.17        8.84      2.09 o
  -1  -2  15        4.54        3.12      2.02 o
   0  -2  15        4.00        5.86      2.23 o
   1  -2  15       13.85       16.24      2.61 o
   2  -2  15       10.52       12.65      2.65 o
  -7  -1  15        0.05        0.36      1.70 o
  -6  -1  15        5.91        5.66      1.79 o
  -5  -1  15        1.91       -1.55      1.59 o
  -4  -1  15        3.82        5.29      1.74 o
  -3  -1  15        0.56       -0.66      1.66 o
  -2  -1  15       17.03       14.11      1.99 o
  -1  -1  15       26.93       30.02      2.23 o
   0  -1  15       11.25       11.76      2.31 o
   1  -1  15        9.22        4.98      2.44 o
   2  -1  15        0.22       -2.33      2.33 o
  -7   0  15       47.30       53.09      4.21 o
  -6   0  15        0.02       -1.14      1.30 o
  -5   0  15       28.74       36.19      3.29 o
  -4   0  15        4.56        2.77      1.97 o
  -3   0  15        6.48        5.02      1.73 o
  -2   0  15        1.69        1.65      2.59 o
  -1   0  15        3.50        5.39      1.97 o
   0   0  15        4.56        3.52      1.87 o
   1   0  15       14.94       16.43      2.22 o
   2   0  15       13.47       11.98      4.34 o
  -7   1  15        1.73        1.65      2.08 o
  -6   1  15        2.62        2.54      1.63 o
  -5   1  15        0.02        0.82      1.86 o
  -4   1  15        2.70        3.09      1.89 o
  -3   1  15        9.60        9.55      1.95 o
  -2   1  15        0.54       -0.21      1.92 o
  -1   1  15        7.23        9.57      2.48 o
   0   1  15        9.00       11.41      2.61 o
   1   1  15       10.31       11.34      2.75 o
  -7   2  15       23.30       27.12      2.51 o
  -6   2  15       13.34       14.22      2.42 o
  -5   2  15       48.23       50.24      5.04 o
  -4   2  15       13.22       13.18      2.35 o
  -3   2  15        0.95        0.41      1.54 o
  -2   2  15        0.04       -1.95      1.95 o
  -1   2  15       13.65       10.27      2.44 o
   0   2  15        9.98       11.11      2.69 o
   1   2  15       19.32       23.12      3.21 o
  -7   3  15        6.40       12.52      2.90 o
  -6   3  15       11.52       13.70      2.83 o
  -5   3  15        0.74        1.21      1.87 o
  -4   3  15        4.43        6.83      2.03 o
  -3   3  15        1.04       -1.40      1.40 o
  -2   3  15        8.18        1.18      2.61 o
  -1   3  15        3.69        1.86      2.42 o
   0   3  15        7.35        2.84      2.62 o
  -7   4  15       14.49       17.72      3.19 o
  -6   4  15        0.10        3.31      1.86 o
  -5   4  15        0.74        0.79      1.93 o
  -4   4  15        0.06        0.70      2.86 o
  -3   4  15        3.93        0.52      2.66 o
  -2   4  15        5.22       10.71      2.11 o
  -1   4  15       62.42       74.00      4.16 o
  -6   5  15       45.60       51.53      4.80 o
  -5   5  15       14.10       17.74      2.54 o
  -4   5  15        0.90       -2.87      2.87 o
  -3   5  15        3.12        0.21      2.67 o
  -2   5  15       12.24       20.00      4.57 o
  -5   6  15        0.20       -4.03      4.03 o
  -4   6  15        0.16       -1.66      3.16 o
  -3  -7  16        7.00        7.27      5.20 o
  -2  -7  16       18.44       16.92      3.80 o
  -1  -7  16       30.48       33.25      3.62 o
  -4  -6  16        2.50        2.61      2.32 o
  -3  -6  16        0.16       -2.42      3.29 o
  -2  -6  16       10.26        7.65      2.83 o
  -1  -6  16        0.52       -2.11      3.12 o
   0  -6  16        0.60       -2.19      2.19 o
  -5  -5  16        1.07       -0.67      2.87 o
  -4  -5  16        0.01       -1.07      2.01 o
  -3  -5  16        4.49        0.68      4.02 o
  -2  -5  16        4.85       -0.46      2.51 o
  -1  -5  16       12.32        9.20      3.65 o
   0  -5  16       11.32        6.07      3.07 o
  -5  -4  16       16.19       21.00      2.96 o
  -4  -4  16        0.75        0.87      2.11 o
  -3  -4  16        0.46       -2.88      2.88 o
  -2  -4  16        0.31       -2.34      2.34 o
  -1  -4  16        2.37        0.63      2.11 o
   0  -4  16        0.05       -2.07      2.07 o
   1  -4  16        0.02       -1.18      2.31 o
  -6  -3  16        3.02        0.80      2.96 o
  -5  -3  16       10.67       12.66      2.64 o
  -4  -3  16        5.23        0.95      2.10 o
  -3  -3  16       14.96       14.99      4.03 o
  -2  -3  16        5.47        5.65      2.61 o
  -1  -3  16        0.09       -2.01      2.01 o
   0  -3  16       24.30       30.42      3.34 o
   1  -3  16       35.69       50.22      4.06 o
  -6  -2  16        2.48        6.05      2.39 o
  -5  -2  16       18.82       23.62      3.01 o
  -4  -2  16        1.03       -1.77      1.77 o
  -3  -2  16        3.68       -0.64      5.67 o
  -2  -2  16        0.22       -2.32      2.32 o
  -1  -2  16       35.27       47.13      3.25 o
   0  -2  16        6.15        0.60      2.38 o
   1  -2  16        5.28       11.69      5.28 o
  -6  -1  16        4.89        8.19      2.48 o
  -5  -1  16        0.00       -2.59      2.59 o
  -4  -1  16       25.14       26.52      2.37 o
  -3  -1  16        3.33        1.05      1.71 o
  -2  -1  16        9.78        5.51      2.22 o
  -1  -1  16        6.16        6.74      2.22 o
   0  -1  16        8.59        3.96      2.51 o
  -6   0  16        8.81        8.46      1.95 o
  -5   0  16        0.52       -1.58      1.58 o
  -4   0  16        2.78        2.87      1.65 o
  -3   0  16        5.61        5.53      1.80 o
  -2   0  16        3.99       -0.15      2.05 o
  -1   0  16       19.64       19.87      2.35 o
   0   0  16        0.94       -3.43      3.43 o
  -6   1  16        0.15       -0.74      1.84 o
  -5   1  16        0.37        2.98      3.08 o
  -4   1  16        6.58        6.11      2.24 o
  -3   1  16        6.26        5.85      2.26 o
  -2   1  16        0.95       -2.52      2.52 o
  -1   1  16       10.12        8.11      2.70 o
   0   1  16       30.98       31.42      6.99 o
  -6   2  16        2.82       -0.81      1.97 o
  -5   2  16        6.16        2.23      1.98 o
  -4   2  16        3.63        4.51      2.07 o
  -3   2  16       10.98        8.51      2.25 o
  -2   2  16        6.91        1.31      2.87 o
  -1   2  16       28.61       39.84      3.48 o
  -5   3  16        8.25       13.16      2.84 o
  -4   3  16        1.16        4.18      2.12 o
  -3   3  16        0.07       -2.29      2.65 o
  -2   3  16       10.09       13.15      2.55 o
  -3  -3  17        6.04        7.46      2.94 o
  -3  -2  17        1.02        2.76      2.27 o
  -2  -2  17       13.86       14.88      5.59 o
  -4  -1  17        5.46        7.48      3.29 o
  -3  -1  17       39.10       41.75      3.50 o
  -3   0  17        0.49       -1.01      1.96 o
 
